# Supplementary material for: Crystal structure of 5,5′-[(4-fluoro­phen­yl)methyl­ene]bis­[6-amino-1,3-di­methyl­pyrimidine-2,4(1H,3H)-dione]
Source: Acta Crystallogr Sect E Struct Rep Online. 2014 Sep 10;70(Pt 10):o1098–9. doi: 10.1107/S1600536814019886 (PMC4257154; doi:10.1107/S1600536814019886)
Supplement: Supplementary file 1 [file e-70-o1098-sup1.cif]

##############################################################################
#                                                                            #
# This CIF contains the data in a paper accepted for publication in          #
# Acta Crystallographica Section E. It conforms to the requirements of       #
# Notes for Authors for Acta Crystallographica Section E, and has been       #
# peer reviewed under the auspices of the IUCr Commission on Journals.       #
#                                                                            #
# Full details of the Crystallographic Information File format               #
# are given in the paper "The Crystallographic Information File (CIF):       #
# a New Standard Archive File for Crystallography" by S. R. Hall, F. H.      #
# Allen and I. D. Brown [Acta Cryst. (1991), A47, 655-685].                  #
#                                                                            #
# The current version of the core CIF dictionary is obtainable from          #
# ftp://ftp.iucr.org/pub/cif_core.dic.                                       #
#                                                                            #
# Software is freely available for graphical display of the structure(s)     #
# in this CIF. For information consult the CIF software page                 #
# http://www.iucr.org/resources/cif/software.                                #
#                                                                            #
# This file may be used for bona fide research purposes within the           #
# scientific community so long as proper attribution is given to the journal # 
# article from which it was obtained.                                        #
#                                                                            #
##############################################################################
data_I
_database_code_depnum_ccdc_archive 'CCDC 973485'
_audit_creation_method     SHELXL-97
_chemical_name_systematic
;\
5,5'-[(4-Fluorophenyl)methylene]bis[6-amino-1,3-dimethylpyrimidine-\
2,4(1<i>H</i>,3<i>H</i>)-dione]
;
_chemical_name_common     ?
_chemical_formula_moiety     'C19 H21 F N6 O4'
_chemical_formula_sum     'C19 H21 F N6 O4'
_chemical_formula_iupac     'C19 H21 F N6 O4'
_chemical_formula_weight     416.42
_chemical_melting_point     ?
_symmetry_cell_setting     orthorhombic
_symmetry_space_group_name_H-M     'P b c a'
_symmetry_space_group_name_Hall     '-P 2ac 2ab'
loop_
    _symmetry_equiv_pos_as_xyz
    'x, y, z'
    '-x+1/2, -y, z+1/2'
    '-x, y+1/2, -z+1/2'
    'x+1/2, -y+1/2, -z'
    '-x, -y, -z'
    'x-1/2, y, -z-1/2'
    'x, -y-1/2, z-1/2'
    '-x-1/2, y-1/2, z'
_cell_length_a     14.6208(6)
_cell_length_b     11.3324(7)
_cell_length_c     22.6410(12)
_cell_angle_alpha     90.00
_cell_angle_beta     90.00
_cell_angle_gamma     90.00
_cell_volume     3751.4(3)
_cell_formula_units_Z     8
_cell_measurement_reflns_used     2766
_cell_measurement_theta_min     3.9590
_cell_measurement_theta_max     28.9990
_cell_measurement_temperature     293(2)
_exptl_crystal_description     Rectangular
_exptl_crystal_colour     White
_exptl_crystal_size_max     0.30
_exptl_crystal_size_mid     0.20
_exptl_crystal_size_min     0.20
_exptl_crystal_density_diffrn     1.475
_exptl_crystal_density_meas     ?
_exptl_crystal_density_method     'not measured'
_exptl_crystal_F_000     1744
_exptl_absorpt_coefficient_mu     0.113
_exptl_absorpt_correction_type     multi-scan
_exptl_absorpt_process_details     '(CrysAlis RED; Oxford Diffraction, 2010)'
_exptl_absorpt_correction_T_min     0.86187
_exptl_absorpt_correction_T_max     1.00000
_exptl_special_details
;
<i>CrysAlis PRO</i>, Agilent Technologies, Version 1.171.36.28 (release
01--02-2013 CrysAlis171. NET) (compiled Feb 1 2013,16:14:44) Empirical
absorption correction using spherical harmonics, implemented in SCALE3 ABSPACK
scaling algorithm.
;
_diffrn_ambient_temperature     293(2)
_diffrn_radiation_type     MoK\a
_diffrn_radiation_wavelength     0.71073
_diffrn_radiation_source     'fine-focus sealed tube'
_diffrn_radiation_monochromator     graphite
_diffrn_measurement_device_type     'Oxford Diffraction Xcalibur Sapphire3'
_diffrn_measurement_method     '\w scans'
_diffrn_detector_area_resol_mean     16.1049
_diffrn_reflns_number     9655
_diffrn_reflns_av_R_equivalents     0.0470
_diffrn_reflns_av_sigmaI/netI     0.0705
_diffrn_reflns_theta_min     3.44
_diffrn_reflns_theta_max     25.99
_diffrn_reflns_theta_full     25.99
_diffrn_measured_fraction_theta_max     0.998
_diffrn_measured_fraction_theta_full     0.998
_diffrn_reflns_limit_h_min     -17
_diffrn_reflns_limit_h_max     18
_diffrn_reflns_limit_k_min     -13
_diffrn_reflns_limit_k_max     10
_diffrn_reflns_limit_l_min     -27
_diffrn_reflns_limit_l_max     27
_diffrn_standards_number     0
_diffrn_standards_interval_count     0
_diffrn_standards_interval_time     0
_diffrn_standards_decay_%     0
_refine_special_details
;
Refinement of <i>F</i>^2^ against ALL reflections. The weighted <i>R</i>-factor
<i>wR</i> and goodness of fit <i>S</i> are based on <i>F</i>^2^, conventional
<i>R</i>-factors <i>R</i> are based on <i>F</i>, with <i>F</i> set to zero for
negative <i>F</i>^2^. The threshold expression of <i>F</i>^2^ >
\s(<i>F</i>^2^) is used only for calculating <i>R</i>-factors(gt) <i>etc</i>.
and is not relevant to the choice of reflections for refinement.
<i>R</i>-factors based on <i>F</i>^2^ are statistically about twice as large
as those based on <i>F</i>, and <i>R</i>- factors based on ALL data will be
even larger.
;
_reflns_number_total     3665
_reflns_number_gt     2208
_reflns_threshold_expression     I>2\s(I)
_refine_ls_structure_factor_coef     Fsqd
_refine_ls_matrix_type     full
_refine_ls_R_factor_all     0.0976
_refine_ls_R_factor_gt     0.0520
_refine_ls_wR_factor_gt     0.1057
_refine_ls_wR_factor_ref     0.1301
_refine_ls_goodness_of_fit_ref     1.042
_refine_ls_restrained_S_all     1.042
_refine_ls_number_reflns     3665
_refine_ls_number_parameters     291
_refine_ls_number_restraints     0
_refine_ls_hydrogen_treatment     mixed
_refine_ls_weighting_scheme     calc
_refine_ls_weighting_details
         'calc w=1/[\s^2^(Fo^2^)+(0.0402P)^2^+0.2800P] where P=(Fo^2^+2Fc^2^)/3'
_atom_sites_solution_hydrogens     geom
_atom_sites_solution_primary     direct
_atom_sites_solution_secondary     difmap
_refine_ls_shift/su_max     0.000
_refine_ls_shift/su_mean     0.000
_refine_diff_density_max     0.186
_refine_diff_density_min     -0.199
_refine_ls_extinction_method     none
_refine_ls_extinction_coef     ?
loop_
    _atom_type_symbol
    _atom_type_description
    _atom_type_scat_dispersion_real
    _atom_type_scat_dispersion_imag
    _atom_type_scat_source
    'C' 'C' 0.0033 0.0016
                         'International Tables Vol C Tables 4.2.6.8 and 6.1.1.4'
    'H' 'H' 0.0000 0.0000
                         'International Tables Vol C Tables 4.2.6.8 and 6.1.1.4'
    'N' 'N' 0.0061 0.0033
                         'International Tables Vol C Tables 4.2.6.8 and 6.1.1.4'
    'O' 'O' 0.0106 0.0060
                         'International Tables Vol C Tables 4.2.6.8 and 6.1.1.4'
    'F' 'F' 0.0171 0.0103
                         'International Tables Vol C Tables 4.2.6.8 and 6.1.1.4'
_computing_data_collection     'CrysAlis PRO (Oxford Diffraction, 2010)'
_computing_cell_refinement     'CrysAlis PRO (Oxford Diffraction, 2010)'
_computing_data_reduction     'CrysAlis PRO (Oxford Diffraction, 2010)'
_computing_structure_solution     'SHELXS97 (Sheldrick, 2008)'
_computing_structure_refinement     'SHELXL97 (Sheldrick, 2008)'
_computing_molecular_graphics     'ORTEP-3 for Windows (Farrugia, 2012)'
_computing_publication_material     'PLATON (Spek, 2009)'
loop_
    _atom_site_type_symbol
    _atom_site_label
    _atom_site_fract_x
    _atom_site_fract_y
    _atom_site_fract_z
    _atom_site_U_iso_or_equiv
    _atom_site_adp_type
    _atom_site_calc_flag
    _atom_site_refinement_flags
    _atom_site_occupancy
    _atom_site_symmetry_multiplicity
    _atom_site_disorder_assembly
    _atom_site_disorder_group
    O O3A 0.12040(11) 0.70286(16) 0.47999(8) 0.0448(5) Uani d . 1 1 . .
    O O3A' 0.41972(12) 0.90382(17) 0.35851(8) 0.0481(5) Uani d . 1 1 . .
    N N3 0.21150(13) 0.67789(19) 0.56011(9) 0.0385(5) Uani d . 1 1 . .
    N N1' 0.27279(15) 0.63863(19) 0.28860(9) 0.0445(6) Uani d . 1 1 . .
    C C5' 0.28708(16) 0.7846(2) 0.36460(10) 0.0336(6) Uani d . 1 1 . .
    N N1 0.35782(12) 0.7609(2) 0.56448(9) 0.0388(5) Uani d . 1 1 . .
    C C5 0.26609(15) 0.7945(2) 0.47801(10) 0.0317(6) Uani d . 1 1 . .
    N N18 0.16272(16) 0.6468(2) 0.36253(12) 0.0445(6) Uani d . 1 1 . .
    O O2 0.29971(14) 0.6586(2) 0.64250(9) 0.0697(7) Uani d . 1 1 . .
    C C4 0.25464(16) 0.8542(2) 0.41822(10) 0.0337(6) Uani d . 1 1 . .
    H H4 0.2992 0.9187 0.4203 0.040 Uiso calc R 1 1 . .
    C C6 0.34765(15) 0.8050(2) 0.50801(10) 0.0328(6) Uani d . 1 1 . .
    C C6' 0.24099(18) 0.6903(2) 0.34020(11) 0.0374(6) Uani d . 1 1 . .
    N N15 0.42224(15) 0.8593(2) 0.48533(11) 0.0410(6) Uani d . 1 1 . .
    C C7 0.16385(16) 0.9204(2) 0.41091(11) 0.0323(6) Uani d . 1 1 . .
    C C3A' 0.37186(18) 0.8189(2) 0.34004(11) 0.0393(6) Uani d . 1 1 . .
    N N3' 0.40473(15) 0.7555(2) 0.29207(9) 0.0465(6) Uani d . 1 1 . .
    C C3A 0.19584(17) 0.7257(2) 0.50409(11) 0.0366(6) Uani d . 1 1 . .
    F F20 -0.06866(11) 1.12341(16) 0.39325(9) 0.0834(7) Uani d . 1 1 . .
    C C2 0.28952(18) 0.6969(3) 0.59256(12) 0.0437(7) Uani d . 1 1 . .
    O O2' 0.39032(16) 0.60699(19) 0.22495(9) 0.0746(7) Uani d . 1 1 . .
    C C2' 0.3585(2) 0.6640(3) 0.26558(12) 0.0503(8) Uani d . 1 1 . .
    C C13 0.44207(17) 0.7825(3) 0.59804(11) 0.0499(8) Uani d . 1 1 . .
    H H13A 0.4918 0.7404 0.5801 0.075 Uiso calc R 1 1 . .
    H H13B 0.4341 0.7558 0.6380 0.075 Uiso calc R 1 1 . .
    H H13C 0.4554 0.8655 0.5980 0.075 Uiso calc R 1 1 . .
    C C12 0.13307(17) 0.9921(2) 0.45682(12) 0.0441(7) Uani d . 1 1 . .
    H H12 0.1651 0.9932 0.4923 0.053 Uiso calc R 1 1 . .
    C C8 0.11561(17) 0.9230(2) 0.35843(12) 0.0405(7) Uani d . 1 1 . .
    H H8 0.1362 0.8786 0.3265 0.049 Uiso calc R 1 1 . .
    C C10 0.00938(18) 1.0575(2) 0.39853(15) 0.0505(8) Uani d . 1 1 . .
    C C11 0.05596(19) 1.0616(3) 0.45075(14) 0.0510(8) Uani d . 1 1 . .
    H H11 0.0363 1.1098 0.4815 0.061 Uiso calc R 1 1 . .
    C C9 0.03704(18) 0.9907(2) 0.35245(14) 0.0502(8) Uani d . 1 1 . .
    H H9 0.0040 0.9900 0.3174 0.060 Uiso calc R 1 1 . .
    C C14 0.14123(18) 0.6033(3) 0.58682(13) 0.0536(8) Uani d . 1 1 . .
    H H14A 0.1677 0.5579 0.6183 0.080 Uiso calc R 1 1 . .
    H H14B 0.1167 0.5509 0.5575 0.080 Uiso calc R 1 1 . .
    H H14C 0.0931 0.6519 0.6022 0.080 Uiso calc R 1 1 . .
    C C17 0.4962(2) 0.7837(3) 0.26916(14) 0.0683(10) Uani d . 1 1 . .
    H H17A 0.5409 0.7351 0.2885 0.102 Uiso calc R 1 1 . .
    H H17B 0.5096 0.8653 0.2766 0.102 Uiso calc R 1 1 . .
    H H17C 0.4979 0.7690 0.2274 0.102 Uiso calc R 1 1 . .
    C C16 0.2188(2) 0.5502(3) 0.25638(13) 0.0626(9) Uani d . 1 1 . .
    H H16A 0.2378 0.5486 0.2158 0.094 Uiso calc R 1 1 . .
    H H16B 0.1551 0.5704 0.2585 0.094 Uiso calc R 1 1 . .
    H H16C 0.2283 0.4739 0.2738 0.094 Uiso calc R 1 1 . .
    H H60 0.1393(18) 0.576(3) 0.3509(12) 0.057(9) Uiso d . 1 1 . .
    H H50 0.1483(16) 0.675(2) 0.4000(13) 0.049(8) Uiso d . 1 1 . .
    H H40 0.4206(17) 0.880(2) 0.4441(13) 0.060(9) Uiso d . 1 1 . .
    H H30 0.476(2) 0.856(3) 0.5011(13) 0.069(10) Uiso d . 1 1 . .
loop_
    _atom_site_aniso_label
    _atom_site_aniso_U_11
    _atom_site_aniso_U_22
    _atom_site_aniso_U_33
    _atom_site_aniso_U_12
    _atom_site_aniso_U_13
    _atom_site_aniso_U_23
    O3A 0.0359(10) 0.0609(13) 0.0376(10) -0.0095(9) -0.0013(8) 0.0047(10)
    O3A' 0.0439(10) 0.0557(12) 0.0446(11) -0.0059(10) 0.0066(9) 0.0039(11)
    N3 0.0360(11) 0.0470(14) 0.0326(11) -0.0023(10) 0.0028(10) 0.0068(12)
    N1' 0.0635(15) 0.0365(13) 0.0335(12) 0.0040(11) 0.0064(11) 0.0008(11)
    C5' 0.0385(14) 0.0364(15) 0.0259(12) 0.0042(12) 0.0025(11) 0.0036(12)
    N1 0.0311(11) 0.0530(15) 0.0322(11) 0.0047(10) -0.0026(9) 0.0040(12)
    C5 0.0263(12) 0.0375(15) 0.0313(12) 0.0021(11) 0.0015(11) 0.0023(12)
    N18 0.0511(15) 0.0398(15) 0.0424(14) -0.0043(12) 0.0052(13) -0.0045(13)
    O2 0.0658(14) 0.1013(19) 0.0420(12) -0.0168(13) -0.0105(11) 0.0299(13)
    C4 0.0340(13) 0.0350(15) 0.0320(13) 0.0015(12) -0.0005(11) 0.0012(12)
    C6 0.0320(13) 0.0355(14) 0.0310(13) 0.0041(11) -0.0008(11) -0.0001(12)
    C6' 0.0450(15) 0.0349(15) 0.0324(13) 0.0090(13) 0.0004(12) 0.0048(13)
    N15 0.0305(12) 0.0565(15) 0.0361(13) -0.0035(11) -0.0025(11) 0.0055(12)
    C7 0.0302(13) 0.0315(14) 0.0352(14) 0.0001(11) 0.0000(11) 0.0043(12)
    C3A' 0.0466(16) 0.0409(16) 0.0306(13) 0.0059(13) 0.0038(13) 0.0092(14)
    N3' 0.0534(14) 0.0510(15) 0.0349(12) 0.0043(12) 0.0139(11) 0.0073(12)
    C3A 0.0380(14) 0.0399(16) 0.0320(13) 0.0041(12) 0.0000(12) -0.0005(13)
    F20 0.0666(12) 0.0682(13) 0.1154(17) 0.0373(10) -0.0044(11) 0.0026(13)
    C2 0.0443(16) 0.0500(18) 0.0366(15) 0.0012(14) 0.0019(13) 0.0050(15)
    O2' 0.1086(18) 0.0632(15) 0.0521(13) 0.0067(13) 0.0384(13) -0.0086(13)
    C2' 0.071(2) 0.0446(18) 0.0354(15) 0.0101(16) 0.0139(15) 0.0097(15)
    C13 0.0360(14) 0.078(2) 0.0360(14) 0.0019(15) -0.0102(12) 0.0074(16)
    C12 0.0468(16) 0.0436(17) 0.0420(16) 0.0021(13) 0.0006(13) -0.0035(14)
    C8 0.0459(15) 0.0344(15) 0.0414(15) 0.0067(12) -0.0041(13) 0.0006(13)
    C10 0.0418(16) 0.0333(16) 0.076(2) 0.0096(13) 0.0004(16) 0.0073(17)
    C11 0.0578(18) 0.0398(17) 0.0554(19) 0.0045(14) 0.0075(16) -0.0067(16)
    C9 0.0519(17) 0.0431(17) 0.0556(18) 0.0095(14) -0.0143(15) 0.0051(16)
    C14 0.0539(18) 0.060(2) 0.0474(17) -0.0143(15) 0.0038(14) 0.0125(17)
    C17 0.0648(19) 0.082(3) 0.0577(18) 0.0027(18) 0.0337(16) 0.008(2)
    C16 0.095(3) 0.0499(19) 0.0431(17) -0.0025(18) 0.0072(17) -0.0099(17)
_geom_special_details
;
All e.s.d.'s (except the e.s.d. in the dihedral angle between two l.s. planes)
are estimated using the full covariance matrix. The cell e.s.d.'s are taken
into account individually in the estimation of e.s.d.'s in distances, angles
and torsion angles; correlations between e.s.d.'s in cell parameters are only
used when they are defined by crystal symmetry. An approximate (isotropic)
treatment of cell e.s.d.'s is used for estimating e.s.d.'s involving l.s.
planes.
;
loop_
    _geom_bond_atom_site_label_1
    _geom_bond_atom_site_label_2
    _geom_bond_site_symmetry_2
    _geom_bond_distance
    _geom_bond_publ_flag
    O3A C3A . 1.257(3) ?
    O3A' C3A' . 1.261(3) ?
    N3 C2 . 1.374(3) ?
    N3 C3A . 1.398(3) ?
    N3 C14 . 1.462(3) ?
    N1' C2' . 1.387(3) ?
    N1' C6' . 1.387(3) ?
    N1' C16 . 1.469(3) ?
    C5' C6' . 1.379(3) ?
    C5' C3A' . 1.413(3) ?
    C5' C4 . 1.523(3) ?
    N1 C6 . 1.381(3) ?
    N1 C2 . 1.388(3) ?
    N1 C13 . 1.468(3) ?
    C5 C6 . 1.377(3) ?
    C5 C3A . 1.419(3) ?
    C5 C4 . 1.522(3) ?
    N18 C6' . 1.345(3) ?
    N18 H60 . 0.91(3) ?
    N18 H50 . 0.93(3) ?
    O2 C2 . 1.220(3) ?
    C4 C7 . 1.533(3) ?
    C4 H4 . 0.9800 ?
    C6 N15 . 1.354(3) ?
    N15 H40 . 0.96(3) ?
    N15 H30 . 0.87(3) ?
    C7 C8 . 1.382(3) ?
    C7 C12 . 1.394(3) ?
    C3A' N3' . 1.388(3) ?
    N3' C2' . 1.376(3) ?
    N3' C17 . 1.470(3) ?
    F20 C10 . 1.369(3) ?
    O2' C2' . 1.217(3) ?
    C13 H13A . 0.9600 ?
    C13 H13B . 0.9600 ?
    C13 H13C . 0.9600 ?
    C12 C11 . 1.382(4) ?
    C12 H12 . 0.9300 ?
    C8 C9 . 1.388(3) ?
    C8 H8 . 0.9300 ?
    C10 C9 . 1.351(4) ?
    C10 C11 . 1.365(4) ?
    C11 H11 . 0.9300 ?
    C9 H9 . 0.9300 ?
    C14 H14A . 0.9600 ?
    C14 H14B . 0.9600 ?
    C14 H14C . 0.9600 ?
    C17 H17A . 0.9600 ?
    C17 H17B . 0.9600 ?
    C17 H17C . 0.9600 ?
    C16 H16A . 0.9600 ?
    C16 H16B . 0.9600 ?
    C16 H16C . 0.9600 ?
loop_
    _geom_angle_atom_site_label_1
    _geom_angle_atom_site_label_2
    _geom_angle_atom_site_label_3
    _geom_angle_site_symmetry_1
    _geom_angle_site_symmetry_3
    _geom_angle
    _geom_angle_publ_flag
    C2 N3 C3A . . 124.1(2) ?
    C2 N3 C14 . . 116.9(2) ?
    C3A N3 C14 . . 119.0(2) ?
    C2' N1' C6' . . 122.1(2) ?
    C2' N1' C16 . . 116.1(2) ?
    C6' N1' C16 . . 121.8(2) ?
    C6' C5' C3A' . . 119.0(2) ?
    C6' C5' C4 . . 124.6(2) ?
    C3A' C5' C4 . . 116.4(2) ?
    C6 N1 C2 . . 122.4(2) ?
    C6 N1 C13 . . 120.6(2) ?
    C2 N1 C13 . . 117.0(2) ?
    C6 C5 C3A . . 118.0(2) ?
    C6 C5 C4 . . 119.7(2) ?
    C3A C5 C4 . . 122.3(2) ?
    C6' N18 H60 . . 122.2(17) ?
    C6' N18 H50 . . 114.3(16) ?
    H60 N18 H50 . . 119(2) ?
    C5 C4 C5' . . 116.4(2) ?
    C5 C4 C7 . . 114.11(19) ?
    C5' C4 C7 . . 115.9(2) ?
    C5 C4 H4 . . 102.5 ?
    C5' C4 H4 . . 102.5 ?
    C7 C4 H4 . . 102.5 ?
    N15 C6 C5 . . 123.3(2) ?
    N15 C6 N1 . . 115.4(2) ?
    C5 C6 N1 . . 121.2(2) ?
    N18 C6' C5' . . 123.3(2) ?
    N18 C6' N1' . . 116.6(2) ?
    C5' C6' N1' . . 120.1(2) ?
    C6 N15 H40 . . 117.4(16) ?
    C6 N15 H30 . . 124(2) ?
    H40 N15 H30 . . 116(3) ?
    C8 C7 C12 . . 117.6(2) ?
    C8 C7 C4 . . 123.0(2) ?
    C12 C7 C4 . . 119.0(2) ?
    O3A' C3A' N3' . . 117.6(2) ?
    O3A' C3A' C5' . . 124.5(2) ?
    N3' C3A' C5' . . 118.0(2) ?
    C2' N3' C3A' . . 124.1(2) ?
    C2' N3' C17 . . 117.2(2) ?
    C3A' N3' C17 . . 118.6(2) ?
    O3A C3A N3 . . 117.2(2) ?
    O3A C3A C5 . . 124.6(2) ?
    N3 C3A C5 . . 118.2(2) ?
    O2 C2 N3 . . 122.8(3) ?
    O2 C2 N1 . . 121.5(3) ?
    N3 C2 N1 . . 115.7(2) ?
    O2' C2' N3' . . 122.8(3) ?
    O2' C2' N1' . . 121.3(3) ?
    N3' C2' N1' . . 115.9(2) ?
    N1 C13 H13A . . 109.5 ?
    N1 C13 H13B . . 109.5 ?
    H13A C13 H13B . . 109.5 ?
    N1 C13 H13C . . 109.5 ?
    H13A C13 H13C . . 109.5 ?
    H13B C13 H13C . . 109.5 ?
    C11 C12 C7 . . 121.4(3) ?
    C11 C12 H12 . . 119.3 ?
    C7 C12 H12 . . 119.3 ?
    C7 C8 C9 . . 121.2(3) ?
    C7 C8 H8 . . 119.4 ?
    C9 C8 H8 . . 119.4 ?
    C9 C10 C11 . . 122.6(3) ?
    C9 C10 F20 . . 119.2(3) ?
    C11 C10 F20 . . 118.2(3) ?
    C10 C11 C12 . . 118.3(3) ?
    C10 C11 H11 . . 120.9 ?
    C12 C11 H11 . . 120.9 ?
    C10 C9 C8 . . 118.8(3) ?
    C10 C9 H9 . . 120.6 ?
    C8 C9 H9 . . 120.6 ?
    N3 C14 H14A . . 109.5 ?
    N3 C14 H14B . . 109.5 ?
    H14A C14 H14B . . 109.5 ?
    N3 C14 H14C . . 109.5 ?
    H14A C14 H14C . . 109.5 ?
    H14B C14 H14C . . 109.5 ?
    N3' C17 H17A . . 109.5 ?
    N3' C17 H17B . . 109.5 ?
    H17A C17 H17B . . 109.5 ?
    N3' C17 H17C . . 109.5 ?
    H17A C17 H17C . . 109.5 ?
    H17B C17 H17C . . 109.5 ?
    N1' C16 H16A . . 109.5 ?
    N1' C16 H16B . . 109.5 ?
    H16A C16 H16B . . 109.5 ?
    N1' C16 H16C . . 109.5 ?
    H16A C16 H16C . . 109.5 ?
    H16B C16 H16C . . 109.5 ?
loop_
    _geom_torsion_atom_site_label_1
    _geom_torsion_atom_site_label_2
    _geom_torsion_atom_site_label_3
    _geom_torsion_atom_site_label_4
    _geom_torsion_site_symmetry_1
    _geom_torsion_site_symmetry_2
    _geom_torsion_site_symmetry_3
    _geom_torsion_site_symmetry_4
    _geom_torsion
    _geom_torsion_publ_flag
    C6 C5 C4 C5' . . . . 86.2(3) ?
    C3A C5 C4 C5' . . . . -92.6(3) ?
    C6 C5 C4 C7 . . . . -134.7(2) ?
    C3A C5 C4 C7 . . . . 46.5(3) ?
    C6' C5' C4 C5 . . . . 75.3(3) ?
    C3A' C5' C4 C5 . . . . -102.8(3) ?
    C6' C5' C4 C7 . . . . -63.1(3) ?
    C3A' C5' C4 C7 . . . . 118.8(2) ?
    C3A C5 C6 N15 . . . . 173.9(2) ?
    C4 C5 C6 N15 . . . . -4.9(4) ?
    C3A C5 C6 N1 . . . . -6.9(4) ?
    C4 C5 C6 N1 . . . . 174.3(2) ?
    C2 N1 C6 N15 . . . . -176.2(2) ?
    C13 N1 C6 N15 . . . . 5.1(3) ?
    C2 N1 C6 C5 . . . . 4.6(4) ?
    C13 N1 C6 C5 . . . . -174.1(2) ?
    C3A' C5' C6' N18 . . . . 176.0(2) ?
    C4 C5' C6' N18 . . . . -2.1(4) ?
    C3A' C5' C6' N1' . . . . -6.9(4) ?
    C4 C5' C6' N1' . . . . 175.0(2) ?
    C2' N1' C6' N18 . . . . -171.0(2) ?
    C16 N1' C6' N18 . . . . 6.6(4) ?
    C2' N1' C6' C5' . . . . 11.7(4) ?
    C16 N1' C6' C5' . . . . -170.7(2) ?
    C5 C4 C7 C8 . . . . -142.5(2) ?
    C5' C4 C7 C8 . . . . -3.2(3) ?
    C5 C4 C7 C12 . . . . 44.9(3) ?
    C5' C4 C7 C12 . . . . -175.8(2) ?
    C6' C5' C3A' O3A' . . . . 179.7(2) ?
    C4 C5' C3A' O3A' . . . . -2.0(4) ?
    C6' C5' C3A' N3' . . . . 0.1(4) ?
    C4 C5' C3A' N3' . . . . 178.3(2) ?
    O3A' C3A' N3' C2' . . . . -177.2(2) ?
    C5' C3A' N3' C2' . . . . 2.4(4) ?
    O3A' C3A' N3' C17 . . . . 5.4(3) ?
    C5' C3A' N3' C17 . . . . -175.0(2) ?
    C2 N3 C3A O3A . . . . -178.5(2) ?
    C14 N3 C3A O3A . . . . 1.2(4) ?
    C2 N3 C3A C5 . . . . 2.5(4) ?
    C14 N3 C3A C5 . . . . -177.9(2) ?
    C6 C5 C3A O3A . . . . -175.5(2) ?
    C4 C5 C3A O3A . . . . 3.4(4) ?
    C6 C5 C3A N3 . . . . 3.5(4) ?
    C4 C5 C3A N3 . . . . -177.7(2) ?
    C3A N3 C2 O2 . . . . 176.5(3) ?
    C14 N3 C2 O2 . . . . -3.2(4) ?
    C3A N3 C2 N1 . . . . -4.8(4) ?
    C14 N3 C2 N1 . . . . 175.5(2) ?
    C6 N1 C2 O2 . . . . -180.0(3) ?
    C13 N1 C2 O2 . . . . -1.3(4) ?
    C6 N1 C2 N3 . . . . 1.3(4) ?
    C13 N1 C2 N3 . . . . -179.9(2) ?
    C3A' N3' C2' O2' . . . . -177.2(3) ?
    C17 N3' C2' O2' . . . . 0.2(4) ?
    C3A' N3' C2' N1' . . . . 1.8(4) ?
    C17 N3' C2' N1' . . . . 179.3(2) ?
    C6' N1' C2' O2' . . . . 170.1(2) ?
    C16 N1' C2' O2' . . . . -7.6(4) ?
    C6' N1' C2' N3' . . . . -8.9(4) ?
    C16 N1' C2' N3' . . . . 173.4(2) ?
    C8 C7 C12 C11 . . . . 1.4(4) ?
    C4 C7 C12 C11 . . . . 174.4(2) ?
    C12 C7 C8 C9 . . . . -2.7(4) ?
    C4 C7 C8 C9 . . . . -175.4(2) ?
    C9 C10 C11 C12 . . . . -1.6(4) ?
    F20 C10 C11 C12 . . . . 177.9(2) ?
    C7 C12 C11 C10 . . . . 0.7(4) ?
    C11 C10 C9 C8 . . . . 0.3(4) ?
    F20 C10 C9 C8 . . . . -179.2(2) ?
    C7 C8 C9 C10 . . . . 1.9(4) ?
loop_
    _geom_hbond_atom_site_label_D
    _geom_hbond_atom_site_label_H
    _geom_hbond_atom_site_label_A
    _geom_hbond_site_symmetry_A
    _geom_hbond_distance_DH
    _geom_hbond_distance_HA
    _geom_hbond_distance_DA
    _geom_hbond_angle_DHA
    _geom_hbond_publ_flag
    N15 H40 O3A' 1_555 0.96(3) 1.96(3) 2.916(3) 174(2) y
    N18 H50 O3A 1_555 0.93(3) 1.88(3) 2.803(3) 170(2) y
    N15 H30 O3A 4_566 0.86(3) 2.26(3) 3.083(3) 161(3) y
    N18 H60 O3A' 8_655 0.91(3) 2.14(3) 3.007(3) 159(2) y
    C13 H13A O3A 4_566 0.96 2.41 3.154(3) 134 y
    C13 H13A Cg 4_466 0.96 2.98 3.744(3) 138 y
_iucr_refine_instructions_details
;
TITL GBBB520 in Pbca
CELL  0.71073  14.6208  11.3324  22.6410   90.000   90.000   90.000
ZERR     8.00   0.0006   0.0007   0.0012    0.000    0.000    0.000
LATT   1
SYMM  1/2 - X, - Y, 1/2 + Z
SYMM  - X, 1/2 + Y, 1/2 - Z
SYMM  1/2 + X, 1/2 - Y, - Z
SFAC  C    H    N    O    F
UNIT  152  168  48   32   8
MERG   2
OMIT    -3.00  52.00
FMAP   2
PLAN   10
ACTA
BOND   $H
CONF
LIST   4
L.S.   4
WGHT    0.040200    0.280000
FVAR       3.68463
N1    3    0.357822    0.760871    0.564476    11.00000    0.03109    0.05298 =
         0.03218    0.00398   -0.00262    0.00467
C2    1    0.289516    0.696904    0.592559    11.00000    0.04430    0.05003 =
         0.03664    0.00504    0.00188    0.00120
O2    4    0.299711    0.658643    0.642498    11.00000    0.06581    0.10126 =
         0.04202    0.02990   -0.01046   -0.01676
N3    3    0.211502    0.677889    0.560112    11.00000    0.03599    0.04700 =
         0.03260    0.00683    0.00281   -0.00229
C3A   1    0.195840    0.725665    0.504085    11.00000    0.03798    0.03993 =
         0.03196   -0.00051   -0.00004    0.00408
O3A   4    0.120396    0.702861    0.479986    11.00000    0.03585    0.06092 =
         0.03756    0.00469   -0.00132   -0.00950
C4    1    0.254637    0.854203    0.418224    11.00000    0.03397    0.03503 =
         0.03202    0.00125   -0.00047    0.00154
AFIX  13
H4    2    0.299210    0.918660    0.420258    11.00000   -1.20000
AFIX   0
C5    1    0.266093    0.794506    0.478008    11.00000    0.02632    0.03746 =
         0.03129    0.00226    0.00152    0.00209
C6    1    0.347650    0.804967    0.508013    11.00000    0.03204    0.03545 =
         0.03098   -0.00013   -0.00081    0.00413
N1'   3    0.272785    0.638631    0.288598    11.00000    0.06353    0.03651 =
         0.03350    0.00084    0.00637    0.00404
C2'   1    0.358453    0.663988    0.265580    11.00000    0.07083    0.04462 =
         0.03536    0.00975    0.01390    0.01010
O2'   4    0.390317    0.606990    0.224952    11.00000    0.10863    0.06317 =
         0.05213   -0.00862    0.03837    0.00672
N3'   3    0.404726    0.755489    0.292072    11.00000    0.05339    0.05102 =
         0.03494    0.00730    0.01386    0.00426
C3A'  1    0.371865    0.818940    0.340037    11.00000    0.04657    0.04089 =
         0.03057    0.00917    0.00380    0.00587
O3A'  4    0.419722    0.903818    0.358507    11.00000    0.04388    0.05568 =
         0.04462    0.00388    0.00657   -0.00590
C5'   1    0.287075    0.784617    0.364602    11.00000    0.03851    0.03637 =
         0.02586    0.00356    0.00250    0.00423
C6'   1    0.240988    0.690309    0.340201    11.00000    0.04504    0.03492 =
         0.03239    0.00483    0.00038    0.00896
C7    1    0.163850    0.920368    0.410914    11.00000    0.03020    0.03148 =
         0.03517    0.00432    0.00004    0.00008
C8    1    0.115612    0.922967    0.358431    11.00000    0.04587    0.03436 =
         0.04139    0.00062   -0.00409    0.00671
AFIX  43
H8    2    0.136174    0.878557    0.326544    11.00000   -1.20000
AFIX   0
C9    1    0.037038    0.990657    0.352453    11.00000    0.05186    0.04314 =
         0.05563    0.00512   -0.01429    0.00948
AFIX  43
H9    2    0.004008    0.990009    0.317351    11.00000   -1.20000
AFIX   0
C10   1    0.009377    1.057510    0.398528    11.00000    0.04178    0.03330 =
         0.07647    0.00726    0.00037    0.00957
C11   1    0.055957    1.061570    0.450754    11.00000    0.05777    0.03976 =
         0.05539   -0.00674    0.00750    0.00451
AFIX  43
H11   2    0.036303    1.109841    0.481453    11.00000   -1.20000
AFIX   0
C12   1    0.133069    0.992091    0.456817    11.00000    0.04678    0.04362 =
         0.04195   -0.00350    0.00060    0.00207
AFIX  43
H12   2    0.165123    0.993208    0.492292    11.00000   -1.20000
AFIX   0
C13   1    0.442069    0.782509    0.598041    11.00000    0.03599    0.07775 =
         0.03598    0.00745   -0.01016    0.00189
AFIX 137
H13A  2    0.491800    0.740395    0.580092    11.00000   -1.50000
H13B  2    0.434138    0.755816    0.637955    11.00000   -1.50000
H13C  2    0.455364    0.865467    0.598028    11.00000   -1.50000
AFIX   0
C14   1    0.141230    0.603259    0.586818    11.00000    0.05388    0.05959 =
         0.04739    0.01254    0.00377   -0.01432
AFIX 137
H14A  2    0.167711    0.557891    0.618279    11.00000   -1.50000
H14B  2    0.116728    0.550933    0.557466    11.00000   -1.50000
H14C  2    0.093099    0.651937    0.602250    11.00000   -1.50000
AFIX   0
N15   3    0.422239    0.859291    0.485326    11.00000    0.03053    0.05647 =
         0.03612    0.00548   -0.00250   -0.00347
C16   1    0.218832    0.550220    0.256375    11.00000    0.09489    0.04991 =
         0.04308   -0.00987    0.00719   -0.00247
AFIX 137
H16A  2    0.237817    0.548568    0.215794    11.00000   -1.50000
H16B  2    0.155148    0.570396    0.258512    11.00000   -1.50000
H16C  2    0.228276    0.473924    0.273763    11.00000   -1.50000
AFIX   0
C17   1    0.496225    0.783660    0.269162    11.00000    0.06475    0.08232 =
         0.05775    0.00823    0.03372    0.00270
AFIX 137
H17A  2    0.540886    0.735095    0.288531    11.00000   -1.50000
H17B  2    0.509636    0.865252    0.276579    11.00000   -1.50000
H17C  2    0.497911    0.769031    0.227412    11.00000   -1.50000
AFIX   0
N18   3    0.162721    0.646826    0.362533    11.00000    0.05114    0.03981 =
         0.04241   -0.00450    0.00517   -0.00434
F20   5   -0.068657    1.123410    0.393255    11.00000    0.06655    0.06818 =
         0.11539    0.00258   -0.00445    0.03732
H60   2    0.139341    0.576168    0.350887    11.00000    0.05749
H50   2    0.148306    0.674760    0.400030    11.00000    0.04886
H40   2    0.420614    0.880372    0.444128    11.00000    0.05965
H30   2    0.476460    0.855759    0.501078    11.00000    0.06907
HKLF 4
END
;
data_New_Global_Publ_Block
_journal_date_recd_electronic     2014-08-20
_journal_date_accepted     2014-09-03
_journal_name_full     'Acta Crystallographica, Section E'
_journal_year     2014
_journal_volume     70
_journal_issue     10
_journal_page_first     o1098
_journal_page_last     o1099
_journal_paper_category     HO
_journal_paper_doi     10.1107/S1600536814019886
_journal_coeditor_code     LH5725
_publ_contact_author_name     'Gupta, Vivek K.'
_publ_contact_author_address
;
Post-Graduate Department of Physics & Electronics,
University of Jammu,
Jammu Tawi 180 006,
India
;
_publ_contact_author_email     'vivek_gupta2k2@hotmail.com'
_publ_contact_author_fax     '+911912432051'
_publ_contact_author_phone     '+919419102467'
_publ_section_title
;\
Crystal structure of
5,5'-[(4-fluorophenyl)methylene]bis[6-amino-1,3-dimethylpyrimidine-2,\
4(1<i>H</i>,3<i>H</i>)-dione]
;
loop_
    _publ_author_name
    _publ_author_footnote
    _publ_author_address
    'Sharma, Naresh' .
;
Post-Graduate Department of Physics & Electronics,
University of Jammu, Jammu Tawi 180 006, India
;
    'Brahmachari, Goutam' .
;
Laboratory of Natural Products & Organic Synthesis,
Department of Chemistry, Visva-Bharati University,
Santiniketan 731 235, West Bengal, India
;
    'Banerjee, Bubun' .
;
Laboratory of Natural Products & Organic Synthesis,
Department of Chemistry, Visva-Bharati University,
Santiniketan 731 235, West Bengal, India
;
    'Kant, Rajni' .
;
Post-Graduate Department of Physics & Electronics,
University of Jammu, Jammu Tawi 180 006, India
;
    'Gupta, Vivek K.' .
;
Post-Graduate Department of Physics & Electronics,
University of Jammu, Jammu Tawi 180 006, India
;
_publ_section_synopsis     .
