# Supplementary material for: Crystal structure of 5,5′-[(4-fluoro­phen­yl)methyl­ene]bis­[6-amino-1,3-di­methyl­pyrimidine-2,4(1H,3H)-dione]
Source: Acta Crystallogr Sect E Struct Rep Online. 2014 Sep 10;70(Pt 10):o1098–9. doi: 10.1107/S1600536814019886 (PMC4257154; doi:10.1107/S1600536814019886)
Supplement: Supplementary file 2 [file e-70-o1098-Isup2.hkl]

#
# h,k,l, Fc-squared, Fo-squared, sigma(Fo-squared) and status flag
#
data_I
_shelx_title ' GBBB520 in Pbca'
_shelx_refln_list_code          4
_shelx_F_calc_maximum      286.32
_exptl_crystal_F_000      1744.00
_reflns_d_resolution_high  0.8109
 
loop_
 _symmetry_equiv_pos_as_xyz
 'x, y, z'
 '-x+1/2, -y, z+1/2'
 '-x, y+1/2, -z+1/2'
 'x+1/2, -y+1/2, -z'
 '-x, -y, -z'
 'x-1/2, y, -z-1/2'
 'x, -y-1/2, z-1/2'
 '-x-1/2, y-1/2, z'
 
_cell_length_a    14.6208
_cell_length_b    11.3324
_cell_length_c    22.6410
_cell_angle_alpha  90.000
_cell_angle_beta   90.000
_cell_angle_gamma  90.000
 
_shelx_F_squared_multiplier     1.000
 
loop_
 _refln_index_h
 _refln_index_k
 _refln_index_l
 _refln_F_squared_calc
 _refln_F_squared_meas
 _refln_F_squared_sigma
 _refln_observed_status
   4   0   0     8765.02     8442.39    215.11 o
   6   0   0     5679.40     5659.25    128.47 o
   8   0   0     2584.07     2878.96    127.23 o
  10   0   0      310.89      337.84     47.37 o
  12   0   0      145.17      205.01     43.02 o
  14   0   0     3030.21     3263.99    266.23 o
  16   0   0       32.93       24.28     13.73 o
  18   0   0        7.38      -79.57     53.05 o
   4   1   0     3644.59     3435.64     66.07 o
   6   1   0     2148.75     2129.12     63.13 o
   8   1   0     2538.79     2670.61     95.88 o
  10   1   0      248.39      243.02     30.77 o
  12   1   0     1396.62     1525.38     80.21 o
  14   1   0      470.32      433.05     89.63 o
  16   1   0      332.26      291.32     55.53 o
   0   2   0    81976.81    73656.69    533.60 o
   2   2   0    27897.28    27148.95    257.74 o
   4   2   0      249.25      275.52     26.34 o
   6   2   0      688.95      794.97     48.87 o
   8   2   0      402.31      473.11     42.22 o
  10   2   0      196.87      179.57     29.50 o
  12   2   0      310.33      289.35     32.40 o
  14   2   0      523.39      432.76     91.59 o
  16   2   0        1.50      -55.62     37.08 o
   2   3   0    14801.30    14135.70    112.39 o
   4   3   0     7147.19     7828.92    115.15 o
   6   3   0     1939.16     2030.18     84.03 o
   8   3   0     1979.83     1982.85    101.96 o
  10   3   0      151.50      138.25     29.89 o
  12   3   0     1509.43     1555.59     84.29 o
  14   3   0      147.16      120.68     44.17 o
  16   3   0       21.08      -89.20     59.47 o
   0   4   0     7546.89     7216.14    213.91 o
   2   4   0      862.35      805.52     30.11 o
   4   4   0     2265.87     2403.40     70.05 o
   6   4   0     4746.13     5049.65    138.23 o
   8   4   0     1468.74     1545.74     94.72 o
  10   4   0      203.04      181.50     37.86 o
  12   4   0     1639.89     1758.45     92.55 o
  14   4   0       15.89        3.68     35.30 o
  16   4   0        1.15      -54.91     53.58 o
   2   5   0      132.84      122.90     16.43 o
   4   5   0     4624.36     4693.36    148.79 o
   6   5   0       45.19       17.44     19.65 o
   8   5   0      836.80      880.12     73.01 o
  10   5   0      278.92      290.47     53.05 o
  12   5   0      163.07       89.10     39.29 o
  14   5   0       22.99       16.51     33.24 o
  16   5   0        1.78      -86.67     57.78 o
   0   6   0       23.78       85.19     17.92 o
   2   6   0     7602.20     7535.82    157.11 o
   4   6   0     3584.09     4064.63    147.70 o
   6   6   0      138.22      210.15     58.32 o
   8   6   0      204.69      173.49     33.80 o
  10   6   0      830.39      879.14     82.15 o
  12   6   0      618.31      647.59     75.58 o
  14   6   0        2.76      -49.80     36.27 o
  16   6   0       12.23      -24.76     26.48 o
   2   7   0      265.99      194.71     33.86 o
   4   7   0      596.66      676.08     99.88 o
   6   7   0        0.06       21.44     71.86 o
   8   7   0      932.31     1015.83     92.32 o
  10   7   0       64.86       37.87     18.13 o
  12   7   0       37.05       50.81     22.53 o
  14   7   0       67.53      187.89     71.89 o
   0   8   0      178.17      131.62     71.65 o
   2   8   0     2119.69     2107.47    131.17 o
   4   8   0      654.50      703.84    106.98 o
   6   8   0      666.02      770.19    156.83 o
   8   8   0      615.58      689.67    115.55 o
  10   8   0       49.54       47.51     64.73 o
  12   8   0      201.45      313.08     58.57 o
  14   8   0       12.04       67.37     50.86 o
   2   9   0       73.59       42.50     16.09 o
   4   9   0       34.49       14.18     10.11 o
   6   9   0      522.52      526.56    101.89 o
   8   9   0      285.39      331.27     62.49 o
  10   9   0       12.03       51.07     90.71 o
  12   9   0       37.86       38.96     91.68 o
   0  10   0      232.68      237.16     70.34 o
   2  10   0       17.97        8.72     11.52 o
   4  10   0      487.44      488.59    108.65 o
   6  10   0       40.22       32.92     12.41 o
   8  10   0      110.63       93.89     41.11 o
  10  10   0        0.60       70.41    150.02 o
  12  10   0      163.10      356.98    192.43 o
   2  11   0       38.11       34.24     24.03 o
   4  11   0      688.51      771.17    141.92 o
   6  11   0       82.93      149.92     64.36 o
   8  11   0       43.42       18.35     27.45 o
  10  11   0        4.63       26.41     25.81 o
   0  12   0        0.16      -22.87     35.21 o
   2  12   0       77.25       33.95     27.38 o
   4  12   0     1072.42     1098.54    178.99 o
   6  12   0      179.05      244.48     85.95 o
   8  12   0       11.33       17.90     32.91 o
   2  13   0       11.58        8.47     11.14 o
   4  13   0       24.81       38.70     36.09 o
   6  13   0      599.58      714.34    154.99 o
   2   1   1     1878.80     1843.54     40.14 o
   3   1   1     6082.31     5836.90     78.17 o
   4   1   1     1053.83      938.75     26.99 o
   5   1   1     1744.19     1772.03     37.05 o
   6   1   1     3206.76     3349.58     55.50 o
   7   1   1      410.62      458.25     21.74 o
   8   1   1     2353.01     2346.11     57.11 o
   9   1   1      212.46      221.21     20.59 o
  10   1   1     1454.43     1483.65     45.06 o
  11   1   1        3.75       -2.42      7.28 o
  12   1   1       86.93       97.30     11.44 o
  13   1   1      279.87      292.87     24.07 o
  14   1   1       18.88      -35.79     40.78 o
  15   1   1        2.17      -45.44     30.29 o
  16   1   1       66.49       33.64      8.54 o
  17   1   1       54.89       -5.61     15.73 o
   0   2   1      979.00      854.65     28.95 o
   1   2   1       24.09       22.76      3.18 o
   2   2   1        0.00        8.36      5.31 o
   3   2   1    16465.52    15470.23    108.43 o
   4   2   1        7.04        7.54      3.96 o
   5   2   1     5064.09     4575.72     64.59 o
   6   2   1      339.24      301.40     17.60 o
   7   2   1     1971.46     2041.16     54.56 o
   8   2   1      120.64      108.69     11.30 o
   9   2   1      200.64      191.27     17.46 o
  10   2   1     1354.61     1367.82     51.94 o
  11   2   1     3683.17     3698.63     89.89 o
  12   2   1       87.08      102.02     12.69 o
  13   2   1      318.10      332.41     26.17 o
  14   2   1        4.71      -23.45     25.66 o
  15   2   1       13.59      -46.27     30.85 o
  16   2   1        0.13      -44.35     29.56 o
  17   2   1       41.94        5.30      9.94 o
   1   3   1    39651.77    38024.93    149.60 o
   2   3   1     3295.47     3273.17     42.31 o
   3   3   1     9859.24     9855.73     77.59 o
   4   3   1      102.08      115.00     10.67 o
   5   3   1      456.44      456.04     22.78 o
   6   3   1     1315.52     1354.39     45.97 o
   7   3   1     1131.11     1089.36     51.16 o
   8   3   1      133.13      118.23     16.74 o
   9   3   1      313.58      266.59     20.40 o
  10   3   1       38.85       22.71     16.35 o
  11   3   1     1122.18     1172.60     43.61 o
  12   3   1       35.49       22.16     16.76 o
  13   3   1      318.16      313.27     24.73 o
  14   3   1        4.75       -3.31     14.36 o
  15   3   1        5.97      -21.58     20.74 o
  16   3   1        0.01      -53.12     35.41 o
  17   3   1       16.13      -36.01     24.00 o
   0   4   1     1057.53     1067.58     34.37 o
   1   4   1     3955.18     4074.92     52.02 o
   2   4   1      230.75      238.13     12.29 o
   3   4   1     1295.56     1242.65     30.62 o
   4   4   1     5768.57     5868.75     82.68 o
   5   4   1     2079.52     2262.52     57.64 o
   6   4   1       42.15       30.16     10.13 o
   7   4   1      226.63      190.68     17.06 o
   8   4   1        1.74       12.16      7.43 o
   9   4   1     1894.04     1972.19     78.66 o
  10   4   1     2448.57     2467.45     92.12 o
  11   4   1     1844.12     1878.11     65.32 o
  12   4   1      351.08      451.27     32.09 o
  13   4   1        3.77        5.04     10.67 o
  14   4   1      235.88      225.69     29.40 o
  15   4   1       15.55      -36.47     28.43 o
  16   4   1        0.49      -45.65     30.43 o
  17   4   1       20.57      -24.04     23.21 o
   1   5   1     2498.11     2410.60     68.76 o
   2   5   1     1031.63     1099.06     38.98 o
   3   5   1     3055.20     3250.41     68.40 o
   4   5   1     3919.60     3896.81     86.97 o
   5   5   1      229.87      288.17     31.18 o
   6   5   1      568.76      577.55     39.00 o
   7   5   1       95.22      125.16     22.66 o
   8   5   1      384.62      355.94     31.37 o
   9   5   1      160.28      108.92     25.68 o
  10   5   1     1592.19     1655.09     77.33 o
  11   5   1      271.69      268.37     30.57 o
  12   5   1       32.06       41.25     14.45 o
  13   5   1       30.65        9.68     10.24 o
  14   5   1        3.26      -10.25     13.78 o
  15   5   1       15.55      -35.79     23.86 o
  16   5   1       50.00        8.04     18.46 o
   0   6   1     2446.79     2390.25     64.13 o
   1   6   1      184.30      141.25     13.38 o
   2   6   1        2.25        3.98      7.84 o
   3   6   1     1498.89     1508.59     63.87 o
   4   6   1      113.28      121.41     19.11 o
   5   6   1     3216.74     3470.73    100.64 o
   6   6   1       42.72       31.80      5.52 o
   7   6   1      236.57      229.88     36.85 o
   8   6   1        5.55       21.84     28.42 o
   9   6   1     1392.73     1434.60     74.99 o
  10   6   1      253.86      154.31     34.95 o
  11   6   1       94.36       62.13     23.13 o
  12   6   1       91.22       27.99     27.22 o
  13   6   1       10.57       14.01     13.63 o
  14   6   1       47.45       44.52     20.03 o
  15   6   1       53.94       18.89      4.49 o
  16   6   1      101.18       97.70     37.47 o
   1   7   1      404.91      377.85     20.59 o
   2   7   1       30.19       14.83      5.16 o
   3   7   1     1433.35     1469.99     84.40 o
   4   7   1      103.30      104.05     17.63 o
   5   7   1       16.37       14.20     28.53 o
   6   7   1      313.49      395.66     44.27 o
   7   7   1       43.22       30.11     13.02 o
   8   7   1      896.43      869.87     59.32 o
   9   7   1      155.61      173.43     27.83 o
  10   7   1      687.81      743.42     57.92 o
  11   7   1      814.86      827.87     62.25 o
  12   7   1       21.66        7.43     15.74 o
  13   7   1       90.04      112.84     23.85 o
  14   7   1       23.76       32.98     15.45 o
  15   7   1       76.65       99.85     61.53 o
   0   8   1     1727.65     1620.15    155.51 o
   1   8   1      528.31      466.26     26.67 o
   2   8   1      142.14       96.95     15.25 o
   3   8   1        6.49       12.61     12.08 o
   4   8   1        2.48       -8.11     22.70 o
   5   8   1       15.80       -3.28     15.73 o
   6   8   1      199.67      199.09     39.94 o
   7   8   1       48.31       90.68     46.25 o
   8   8   1        0.08       -2.45     23.33 o
   9   8   1       79.35      115.18     24.69 o
  10   8   1        7.78       13.80      6.36 o
  11   8   1      123.77      206.08     45.87 o
  12   8   1       50.36       49.93     18.90 o
  13   8   1        0.20       13.42     25.59 o
  14   8   1      146.09      257.30     59.06 o
   1   9   1      446.55      424.30     34.28 o
   2   9   1       30.96       26.42     16.57 o
   3   9   1        7.86       -8.71     16.70 o
   4   9   1       86.10       57.77      6.72 o
   5   9   1      105.93       58.17     20.39 o
   6   9   1       32.28       18.35     36.10 o
   7   9   1        8.94      -38.93     25.95 o
   8   9   1       61.28       22.14     27.35 o
   9   9   1       16.85        0.08     14.66 o
  10   9   1       87.93       82.45     28.48 o
  11   9   1        3.28        5.45     13.42 o
  12   9   1        1.35      -11.99     21.04 o
  13   9   1        0.56        4.91     11.32 o
   0  10   1      143.53      122.50     35.74 o
   1  10   1      123.81       86.37     18.78 o
   2  10   1       40.85       23.38     17.77 o
   3  10   1        8.17        7.72      5.06 o
   4  10   1      354.50      398.99     66.93 o
   5  10   1     1231.81     1363.90    124.92 o
   6  10   1       59.80       15.72     17.58 o
   7  10   1        1.05      -20.72     24.57 o
   8  10   1       36.53       25.12     24.33 o
   9  10   1        2.52       -3.95      8.52 o
  10  10   1        0.00       -5.07     14.73 o
  11  10   1       31.39       38.77     23.92 o
  12  10   1        4.76        4.15      9.98 o
   1  11   1       17.30        8.77     11.62 o
   2  11   1      106.24       80.10     17.14 o
   3  11   1      187.55      179.26     34.64 o
   4  11   1       19.43       39.84     24.14 o
   5  11   1        0.00      -10.30     10.98 o
   6  11   1        3.67        1.44     16.56 o
   7  11   1        6.08       -3.01     13.40 o
   8  11   1       47.65       32.40     19.46 o
   9  11   1        9.76        8.42     12.34 o
  10  11   1        6.58        2.65     13.85 o
  11  11   1       16.36        0.69     16.13 o
   0  12   1      205.66      166.72     42.42 o
   1  12   1       10.69      -28.94     19.29 o
   2  12   1       13.94      -17.65     21.25 o
   3  12   1      165.13      161.69     48.41 o
   4  12   1        0.00       10.53     20.29 o
   5  12   1       60.59       60.68     31.22 o
   6  12   1      143.32      174.72     51.38 o
   7  12   1      212.03      269.23     63.15 o
   8  12   1       27.32       10.50     10.36 o
   9  12   1        9.30       13.96     14.20 o
   1  13   1       61.16       58.60     12.64 o
   2  13   1      101.97       73.32     24.12 o
   3  13   1       67.15       50.87     26.73 o
   4  13   1        0.48      -43.55     29.72 o
   5  13   1       23.94       18.01     36.25 o
   6  13   1        0.56       -0.60     13.74 o
   3   0   2      642.67      665.16     21.85 o
   4   0   2     5268.02     5045.53     72.30 o
   5   0   2       32.40       51.91      8.05 o
   6   0   2      333.99      322.89     18.58 o
   7   0   2     5114.01     5191.69     95.43 o
   8   0   2     1676.61     1804.46     60.92 o
   9   0   2     3970.79     4152.48     87.41 o
  10   0   2     2073.53     2059.00     71.61 o
  11   0   2      221.59      226.69     22.38 o
  12   0   2      147.63      146.76     18.85 o
  13   0   2     2741.92     2631.25    137.59 o
  14   0   2      435.15      500.00     61.64 o
  15   0   2       68.47       20.77     24.18 o
  16   0   2      102.36       62.09     13.78 o
  17   0   2        1.32      -52.84     35.23 o
   2   1   2    11091.62    11008.25     66.62 o
   3   1   2     6878.43     6762.81     50.38 o
   4   1   2     1274.22     1077.89     23.40 o
   5   1   2     1879.46     1651.52     31.66 o
   6   1   2     2137.62     2182.76     41.72 o
   7   1   2     4085.13     4309.66     67.14 o
   8   1   2     2860.38     3062.30     60.40 o
   9   1   2     1211.44     1226.26     44.29 o
  10   1   2      703.42      720.53     32.50 o
  11   1   2       61.31       35.97     14.62 o
  12   1   2     1896.11     1966.38     52.23 o
  13   1   2      246.21      224.10     24.56 o
  14   1   2      684.43      729.57     76.13 o
  15   1   2       43.50      -26.94     29.22 o
  16   1   2       10.23      -50.20     33.47 o
  17   1   2       17.76      -46.28     31.88 o
   0   2   2     7095.47     7238.72    100.68 o
   1   2   2     1595.14     1564.73     32.71 o
   2   2   2    20464.88    18927.06    174.30 o
   3   2   2     8208.30     8285.20     77.09 o
   4   2   2       76.35       70.99      6.28 o
   5   2   2      653.03      588.23     22.83 o
   6   2   2      310.13      291.07     17.26 o
   7   2   2     5986.33     6135.64    113.43 o
   8   2   2       64.94       68.15      9.49 o
   9   2   2        0.15       -2.82      5.94 o
  10   2   2       36.65       20.40      7.11 o
  11   2   2       68.60       64.66     11.37 o
  12   2   2      549.85      599.29     33.33 o
  13   2   2      434.96      420.39     38.35 o
  14   2   2       12.66      -22.26     29.43 o
  15   2   2       23.49      -46.40     30.93 o
  16   2   2        3.67      -57.04     38.02 o
  17   2   2        1.37      -46.11     30.74 o
   1   3   2     9813.25     9525.64     79.08 o
   2   3   2       14.23       12.92      2.37 o
   3   3   2     6066.69     6023.21     68.26 o
   4   3   2     1248.47     1181.13     31.27 o
   5   3   2      944.16     1095.41     35.65 o
   6   3   2     1694.21     1750.89     58.54 o
   7   3   2     1656.42     1561.88     56.78 o
   8   3   2     1067.46     1121.57     55.17 o
   9   3   2      648.11      658.15     30.28 o
  10   3   2       10.26       18.63      6.62 o
  11   3   2       72.36       71.02     14.74 o
  12   3   2     1131.41     1076.20     51.52 o
  13   3   2      793.60      886.63     42.59 o
  14   3   2      287.01      291.56     37.55 o
  15   3   2      559.69      612.61     55.68 o
  16   3   2       16.12      -28.32     18.88 o
  17   3   2        5.51      -11.91     25.33 o
   0   4   2     2986.49     3402.84     81.56 o
   1   4   2      259.98      242.02     12.69 o
   2   4   2     7941.27     7950.59     79.78 o
   3   4   2      584.37      623.18     22.61 o
   4   4   2     3976.66     4052.36     68.28 o
   5   4   2      920.86      974.03     37.32 o
   6   4   2     1238.57     1351.68     64.47 o
   7   4   2       96.58       96.10     14.32 o
   8   4   2     1040.77     1051.84     51.39 o
   9   4   2      213.34      156.61     18.05 o
  10   4   2      118.97       88.06     17.75 o
  11   4   2     1100.90     1183.18     52.14 o
  12   4   2      848.36      915.25     47.31 o
  13   4   2      202.05      148.47     25.36 o
  14   4   2        5.00      -11.15     15.78 o
  15   4   2        0.10      -30.51     20.34 o
  16   4   2       22.64      -33.97     22.64 o
  17   4   2        0.57      -50.01     33.34 o
   1   5   2      235.86      184.83     13.16 o
   2   5   2      238.35      241.37     19.70 o
   3   5   2        8.63       13.14     15.02 o
   4   5   2     1235.01     1261.62     49.20 o
   5   5   2     2511.86     2701.60     84.94 o
   6   5   2      396.76      475.24     39.38 o
   7   5   2        0.36        2.95     11.79 o
   8   5   2      111.74      149.04     25.75 o
   9   5   2       57.00       85.73     20.51 o
  10   5   2     1221.43     1172.36     66.07 o
  11   5   2     1048.24     1018.48     64.33 o
  12   5   2      615.97      657.76     41.45 o
  13   5   2        1.33       -0.83     11.17 o
  14   5   2       86.96       61.13     28.82 o
  15   5   2       25.55       22.30     20.34 o
  16   5   2        1.75       -9.24     38.60 o
   0   6   2      327.14      260.59     41.06 o
   1   6   2        6.22        3.12      6.50 o
   2   6   2      142.19      102.96     12.87 o
   3   6   2        0.23       12.31      8.66 o
   4   6   2      238.31      226.16     23.97 o
   5   6   2      589.40      563.87     35.66 o
   6   6   2     1505.71     1578.65     70.05 o
   7   6   2      146.33      117.53     26.66 o
   8   6   2       88.07       70.80     21.33 o
   9   6   2     3322.16     3303.74    114.29 o
  10   6   2      480.65      528.95     45.57 o
  11   6   2      515.50      511.76     47.30 o
  12   6   2       13.89       21.83      9.37 o
  13   6   2       10.58        4.60     16.40 o
  14   6   2        0.20       -1.04     20.11 o
  15   6   2       60.01      -10.11     21.40 o
  16   6   2        6.47        1.12     48.04 o
   1   7   2      277.23      304.03     26.76 o
   2   7   2      290.07      239.81     33.10 o
   3   7   2        1.52        1.86     11.31 o
   4   7   2      169.35      197.80     27.94 o
   5   7   2      167.55      180.93     23.71 o
   6   7   2      324.44      295.77     35.88 o
   7   7   2     1679.04     1846.29     85.28 o
   8   7   2      342.31      370.26     39.99 o
   9   7   2       32.74        1.33     31.49 o
  10   7   2      108.50       72.10     15.42 o
  11   7   2       43.68        9.76     25.95 o
  12   7   2        3.51        4.22      8.75 o
  13   7   2      103.37      114.54     25.32 o
  14   7   2      230.71      290.42     41.58 o
  15   7   2        9.79       20.97     72.49 o
   0   8   2      703.40      697.05     76.41 o
   1   8   2      161.12      183.64     20.57 o
   2   8   2        1.79        4.47      9.38 o
   3   8   2     1318.98     1280.51     85.02 o
   4   8   2       41.15       59.28     16.34 o
   5   8   2      138.45      111.10     37.87 o
   6   8   2        8.71        7.48     13.79 o
   7   8   2       87.97       86.02     21.86 o
   8   8   2        9.81        6.14     12.07 o
   9   8   2      286.31      308.02     38.42 o
  10   8   2       25.50        0.42      9.36 o
  11   8   2       83.21       85.09     22.31 o
  12   8   2        0.03       -2.38      7.36 o
  13   8   2        2.51        6.87      7.26 o
  14   8   2       14.69       13.58     14.00 o
   1   9   2       10.16        1.27     15.70 o
   2   9   2       29.55       18.19     13.65 o
   3   9   2        9.62       -7.47     10.78 o
   4   9   2       85.00       83.19     21.06 o
   5   9   2       38.32       53.31     21.95 o
   6   9   2      205.10      289.29     67.02 o
   7   9   2      200.00      187.75     35.80 o
   8   9   2       60.18       56.46     21.30 o
   9   9   2       52.15       42.90     18.93 o
  10   9   2       36.29       40.27     19.66 o
  11   9   2        4.15        8.73     10.90 o
  12   9   2       41.12       47.35     20.32 o
  13   9   2        0.25       43.14     27.57 o
   0  10   2      600.32      613.39     82.56 o
   1  10   2        8.38       -2.55      6.94 o
   2  10   2     1041.34     1055.72     88.67 o
   3  10   2       39.33       12.55     11.66 o
   4  10   2      150.91      138.95     28.71 o
   5  10   2       11.39        4.15     26.86 o
   6  10   2       59.49       45.22     20.11 o
   7  10   2        0.14       -8.73     13.41 o
   8  10   2      108.83      110.45     34.74 o
   9  10   2        2.80      -14.30     16.09 o
  10  10   2        3.26       -5.33     12.75 o
  11  10   2       12.40        5.43      7.73 o
  12  10   2       50.46       50.28     28.65 o
   1  11   2        0.02       -5.66     17.44 o
   2  11   2       31.26       30.42     12.95 o
   3  11   2      525.82      599.92     68.55 o
   4  11   2      192.27      186.86     37.02 o
   5  11   2       20.86        1.78     43.70 o
   6  11   2       59.93       26.39     27.00 o
   7  11   2        6.50      -14.08     18.58 o
   8  11   2        0.00        5.58      7.12 o
   9  11   2       44.00       39.60     20.25 o
  10  11   2        0.59      -10.78     16.79 o
  11  11   2        3.12      -11.61     17.20 o
   0  12   2      108.51      119.83     57.43 o
   1  12   2       37.97       35.13     22.87 o
   2  12   2       37.49       18.61     14.02 o
   3  12   2      782.74      936.69     93.37 o
   4  12   2       95.70      130.55     42.86 o
   5  12   2       23.01        2.08     22.68 o
   6  12   2       47.64       82.40     34.22 o
   7  12   2        3.09       23.94     20.12 o
   8  12   2        2.91       15.25     16.86 o
   9  12   2        0.04       22.05     27.31 o
   1  13   2       24.82       12.86     16.46 o
   2  13   2      228.35      232.81     46.41 o
   3  13   2      107.95       93.35     32.31 o
   4  13   2       11.48        3.16     30.11 o
   5  13   2      203.92      233.83     59.41 o
   6  13   2        0.25      -11.75     19.76 o
   2   1   3      410.47      352.56     11.67 o
   3   1   3      694.46      635.03     14.33 o
   4   1   3     1583.14     1515.28     29.18 o
   5   1   3     2108.37     2005.96     31.82 o
   6   1   3        4.97        5.70      9.74 o
   7   1   3      516.46      520.58     17.73 o
   8   1   3     3698.22     3665.24     80.43 o
   9   1   3      423.55      416.33     26.28 o
  10   1   3      681.53      588.65     27.00 o
  11   1   3        8.77        1.40      6.30 o
  12   1   3        0.82       -1.17      3.34 o
  13   1   3       74.26       67.55     11.44 o
  14   1   3       13.08       14.06     31.19 o
  15   1   3        4.03      -50.81     33.87 o
  16   1   3        0.46      -51.53     34.35 o
  17   1   3        0.39      -35.88     23.92 o
   0   2   3    50324.66    48829.24    330.53 o
   1   2   3     2592.23     2494.54     47.21 o
   2   2   3    62249.54    56459.63    609.17 o
   3   2   3    24770.94    24617.71    260.44 o
   4   2   3      646.56      577.77     17.30 o
   5   2   3        1.78        7.87      3.62 o
   6   2   3     1528.10     1601.02     37.98 o
   7   2   3     1314.64     1229.49     31.63 o
   8   2   3     1349.99     1438.31     36.44 o
   9   2   3      209.64      251.93     24.83 o
  10   2   3      216.14      213.93     19.56 o
  11   2   3     1175.49     1162.94     37.77 o
  12   2   3      144.41      110.07     14.18 o
  13   2   3      311.09      305.82     31.69 o
  14   2   3        6.95      -19.42     14.62 o
  15   2   3      260.46      228.76     45.78 o
  16   2   3      181.95      108.59     25.30 o
  17   2   3        5.69      -26.50     32.06 o
   1   3   3      932.73      952.47     29.02 o
   2   3   3    21795.38    20993.44    286.20 o
   3   3   3     8961.51     8643.43     72.02 o
   4   3   3      627.75      634.52     20.70 o
   5   3   3       66.35       64.60      9.30 o
   6   3   3      339.79      295.15     26.29 o
   7   3   3     2055.72     2071.57     65.65 o
   8   3   3      308.30      263.80     19.50 o
   9   3   3      197.58      213.44     17.69 o
  10   3   3      354.62      370.47     22.03 o
  11   3   3       91.73       78.43     12.27 o
  12   3   3      275.90      310.10     24.52 o
  13   3   3       54.02       27.17     15.82 o
  14   3   3       27.50        9.48     16.90 o
  15   3   3      188.53      206.68     29.42 o
  16   3   3        4.24       -1.01     18.44 o
  17   3   3       13.33      -29.43     19.62 o
   0   4   3      172.32      171.44     13.02 o
   1   4   3     5599.71     5814.84     70.55 o
   2   4   3     2234.16     2312.07     51.01 o
   3   4   3       19.24       16.13      2.98 o
   4   4   3    10232.39    10926.37    121.87 o
   5   4   3     1977.02     2085.39     59.98 o
   6   4   3      736.88      804.12     49.49 o
   7   4   3       56.89       45.78     10.96 o
   8   4   3      101.13      121.67     17.40 o
   9   4   3       34.15       35.74      8.80 o
  10   4   3      611.82      602.46     40.52 o
  11   4   3     1987.98     2060.64     66.64 o
  12   4   3      214.68      207.41     18.71 o
  13   4   3      370.55      413.84     37.76 o
  14   4   3      174.73      153.56     22.59 o
  15   4   3       86.28       54.81     28.13 o
  16   4   3        3.08      -22.58     30.61 o
  17   4   3       23.14      -29.58     52.51 o
   1   5   3     1731.94     1715.44     49.17 o
   2   5   3      826.79      735.80     34.51 o
   3   5   3      347.66      298.24     24.61 o
   4   5   3     5173.68     4892.82    109.48 o
   5   5   3       82.74       46.89     10.74 o
   6   5   3      129.62       70.92     29.19 o
   7   5   3       32.61        3.01     16.50 o
   8   5   3      418.82      421.36     35.97 o
   9   5   3       55.80       67.35     16.99 o
  10   5   3      374.58      402.99     37.10 o
  11   5   3        6.47       -6.01     16.45 o
  12   5   3        6.01       12.12     12.46 o
  13   5   3        8.78       -8.90     12.71 o
  14   5   3       10.30       10.42     19.87 o
  15   5   3       35.50       15.28     34.11 o
  16   5   3       47.21      -28.12     27.53 o
   0   6   3     1438.31     1490.45     93.34 o
   1   6   3      918.38      961.28     50.32 o
   2   6   3     2542.03     2546.80     77.89 o
   3   6   3      299.76      263.29     25.81 o
   4   6   3      159.83      182.49     19.81 o
   5   6   3      144.77      140.89     21.21 o
   6   6   3        2.14       13.55      9.38 o
   7   6   3      191.01      178.25     30.26 o
   8   6   3     1556.74     1715.37     79.36 o
   9   6   3      492.84      496.64     53.92 o
  10   6   3      114.36       83.54     23.25 o
  11   6   3      836.72      852.06     52.42 o
  12   6   3      229.30      255.52     29.10 o
  13   6   3      160.51      146.34     27.51 o
  14   6   3       18.91        8.26     18.77 o
  15   6   3       24.99       79.43     51.86 o
  16   6   3      193.87      297.11    111.28 o
   1   7   3      168.64      141.43     22.42 o
   2   7   3     2924.37     3010.45    121.32 o
   3   7   3     3063.44     3318.77    100.30 o
   4   7   3       40.12       40.07     12.49 o
   5   7   3       62.71       42.40     10.87 o
   6   7   3      328.84      329.21     38.39 o
   7   7   3     3364.13     3567.98    116.65 o
   8   7   3      655.71      608.07     55.40 o
   9   7   3      130.24      112.46     17.41 o
  10   7   3      281.33      294.81     30.69 o
  11   7   3        3.89       10.67      6.88 o
  12   7   3      236.43      391.56     53.33 o
  13   7   3       82.97       31.27     57.32 o
  14   7   3       73.93       36.32     26.98 o
  15   7   3       28.56       31.21     71.92 o
   0   8   3      204.68      165.73     35.16 o
   1   8   3     2958.94     3192.40    132.67 o
   2   8   3       17.40       11.18     10.82 o
   3   8   3      829.68      822.08     67.78 o
   4   8   3      377.97      390.69     40.66 o
   5   8   3       53.31       33.96     13.19 o
   6   8   3      283.48      256.30     29.55 o
   7   8   3       27.19       16.86     11.84 o
   8   8   3      162.57      164.61     30.96 o
   9   8   3      990.16     1107.12     78.14 o
  10   8   3       22.33       48.64     18.10 o
  11   8   3       76.03       50.25     17.04 o
  12   8   3        4.80        1.14     12.12 o
  13   8   3       18.28       18.78     16.14 o
  14   8   3        4.69        6.41      6.57 o
   1   9   3        0.28      -12.84     19.90 o
   2   9   3        2.65       -9.68     12.25 o
   3   9   3        0.35       -2.17     14.17 o
   4   9   3       66.85       78.01     20.03 o
   5   9   3        2.03      -16.59     14.18 o
   6   9   3      785.05      842.99     70.48 o
   7   9   3        0.09       -5.91     13.83 o
   8   9   3      935.16      996.35     81.93 o
   9   9   3      118.55      135.92     30.27 o
  10   9   3        8.06       19.57     13.05 o
  11   9   3       30.59       26.92     23.63 o
  12   9   3       41.45       49.22     19.32 o
  13   9   3       30.82       52.78     28.83 o
   0  10   3      504.54      460.87     69.25 o
   1  10   3        0.20       -9.21     13.38 o
   2  10   3        1.45      -13.49     12.64 o
   3  10   3      146.56      144.78     27.92 o
   4  10   3      354.75      347.74     50.13 o
   5  10   3      109.75       82.00     17.01 o
   6  10   3       82.56       40.56     16.53 o
   7  10   3      227.04      252.96     60.78 o
   8  10   3       86.37      129.41     32.21 o
   9  10   3       47.65       36.32     18.75 o
  10  10   3        4.30       -1.51     25.24 o
  11  10   3        7.50        4.93      3.39 o
  12  10   3        3.30        5.72      7.41 o
   1  11   3       27.33       26.34     19.74 o
   2  11   3       36.63        4.89     23.30 o
   3  11   3        6.89       -7.73     20.08 o
   4  11   3      179.69      134.45     28.83 o
   5  11   3       37.27       22.39     15.87 o
   6  11   3       33.43       15.14     16.18 o
   7  11   3       53.15       25.65     17.84 o
   8  11   3        8.93       -3.20     10.72 o
   9  11   3       51.40       26.44     15.64 o
  10  11   3        0.34       -8.24     14.17 o
   0  12   3      245.03      287.54     88.14 o
   1  12   3        4.72        2.66     18.80 o
   2  12   3      434.20      427.42     62.14 o
   3  12   3      184.69      172.75     38.67 o
   4  12   3       69.37       82.88     26.50 o
   5  12   3        8.25        9.86     25.37 o
   6  12   3      142.57       97.31     36.37 o
   7  12   3        1.31        0.38     14.46 o
   8  12   3        6.55       -9.32     16.55 o
   9  12   3        2.22      -24.30     23.67 o
   1  13   3        4.50        2.39     12.64 o
   2  13   3      146.20      153.72     46.74 o
   3  13   3        6.14       -8.86     27.08 o
   4  13   3       37.44       14.03     31.60 o
   5  13   3        0.38        8.26     19.78 o
   6  13   3       10.20        7.04     19.59 o
   1   0   4    25347.21    21959.22    274.47 o
   2   0   4      639.79      749.79     73.29 o
   3   0   4      372.50      360.63     30.52 o
   4   0   4     1437.79     1556.48     56.64 o
   5   0   4        1.31        8.07      5.81 o
   6   0   4        6.73       10.37      6.16 o
   7   0   4      124.30      106.25     18.94 o
   8   0   4     6303.49     6636.83    202.80 o
   9   0   4       39.45       25.20     16.80 o
  10   0   4      357.32      323.55     42.38 o
  11   0   4       64.86       27.35     16.93 o
  12   0   4       19.21        6.07     12.95 o
  13   0   4     1099.35      956.31     87.73 o
  14   0   4        3.61      -16.76     24.33 o
  15   0   4      627.53      661.73    120.53 o
  16   0   4        0.02      -22.58     23.41 o
  17   0   4       50.54       -2.30     22.82 o
   1   1   4     5354.57     5015.46     66.45 o
   2   1   4     3769.89     3328.61     43.61 o
   3   1   4      927.58      987.71     20.33 o
   4   1   4     3398.60     3508.67     50.29 o
   5   1   4     2296.58     2312.23     34.86 o
   6   1   4     6010.22     6274.56     84.82 o
   7   1   4     3705.56     3915.28     71.43 o
   8   1   4     2476.02     2497.82     53.42 o
   9   1   4        7.70        8.20      6.03 o
  10   1   4      617.12      611.25     27.66 o
  11   1   4       28.32       10.63     19.61 o
  12   1   4     1007.29      961.23     59.27 o
  13   1   4        0.86      -17.02     12.52 o
  14   1   4     2434.48     2540.25    105.29 o
  15   1   4       55.70       22.41     11.11 o
  16   1   4      181.59       91.67     40.53 o
  17   1   4       34.59       -0.73     54.31 o
   0   2   4     8146.88     7819.91    140.60 o
   1   2   4    19817.63    18739.63    193.27 o
   2   2   4    12962.27    12400.62    112.38 o
   3   2   4     1406.53     1408.13     29.89 o
   4   2   4     2143.00     2136.86     33.00 o
   5   2   4      827.96      878.64     30.10 o
   6   2   4     1645.34     1667.29     39.69 o
   7   2   4       26.07       22.25      6.06 o
   8   2   4     1581.77     1610.22     39.14 o
   9   2   4       79.72       66.16      9.56 o
  10   2   4      320.45      283.78     17.01 o
  11   2   4       19.05       16.13      3.96 o
  12   2   4      452.34      441.32     29.25 o
  13   2   4      523.87      518.98     45.38 o
  14   2   4      110.87       71.95     18.89 o
  15   2   4      191.02       87.78     49.31 o
  16   2   4        0.30       -8.64     34.16 o
  17   2   4        0.00      -12.91     25.44 o
   1   3   4    32273.90    32164.63    314.57 o
   2   3   4    20072.58    19834.14    235.92 o
   3   3   4      595.48      551.13     19.29 o
   4   3   4        1.60       12.33      4.10 o
   5   3   4     3988.60     4269.92     62.14 o
   6   3   4      147.50      102.40     16.53 o
   7   3   4      849.17      864.99     37.42 o
   8   3   4        5.75        1.07      8.75 o
   9   3   4      141.87      130.27     12.89 o
  10   3   4        1.72       -0.47      9.14 o
  11   3   4      179.75      174.44     16.02 o
  12   3   4        5.15        2.98      4.90 o
  13   3   4       15.83        1.10      7.80 o
  14   3   4      813.65      835.88     62.38 o
  15   3   4      389.09      368.89     49.45 o
  16   3   4        3.62       -7.57     14.12 o
  17   3   4        9.09      -27.29     37.84 o
   0   4   4    12021.30    12196.21    292.24 o
   1   4   4      111.59      150.79     17.98 o
   2   4   4     1498.44     1561.95     45.56 o
   3   4   4      238.49      300.77     21.57 o
   4   4   4     2008.02     2056.23     46.61 o
   5   4   4      155.19      130.29     10.62 o
   6   4   4      249.83      240.72     18.18 o
   7   4   4       14.97       22.39      5.64 o
   8   4   4       45.60       19.44     11.07 o
   9   4   4       20.04       12.65      3.12 o
  10   4   4       17.26        1.46      6.29 o
  11   4   4       13.60        2.04      7.84 o
  12   4   4      227.99      230.13     21.73 o
  13   4   4      176.74      152.10     53.32 o
  14   4   4       10.57        0.53     23.63 o
  15   4   4        4.00      -13.98     22.76 o
  16   4   4       87.61       44.19     37.72 o
  17   4   4        0.79      -14.20     34.39 o
   1   5   4     1220.95     1288.39     47.30 o
   2   5   4     4110.10     4162.01     93.16 o
   3   5   4     2386.64     2333.96     73.42 o
   4   5   4        6.01       12.59      9.21 o
   5   5   4      314.14      328.53     23.77 o
   6   5   4      867.13      901.22     43.46 o
   7   5   4      130.61      101.07     16.63 o
   8   5   4        3.36        3.23     12.28 o
   9   5   4       43.95       32.68     19.65 o
  10   5   4      129.61       73.43     22.08 o
  11   5   4       35.15       33.17     17.03 o
  12   5   4      511.69      555.16     34.86 o
  13   5   4      134.48      135.10     40.25 o
  14   5   4       59.52       48.37     32.51 o
  15   5   4        0.91        2.43     19.91 o
  16   5   4      128.90       85.75     29.50 o
   0   6   4      119.16      116.02     37.11 o
   1   6   4       19.39       49.62     19.43 o
   2   6   4      591.75      556.16     35.60 o
   3   6   4     1504.56     1601.12     64.73 o
   4   6   4     2494.98     2465.11     83.65 o
   5   6   4      619.30      542.41     31.71 o
   6   6   4       16.83        5.11      9.35 o
   7   6   4     1163.67     1200.14     55.37 o
   8   6   4      143.35      125.40     20.74 o
   9   6   4        0.52        5.39     14.43 o
  10   6   4       76.20       88.71     24.56 o
  11   6   4       54.16       50.31     17.93 o
  12   6   4      238.03      209.88     27.28 o
  13   6   4        7.43       -0.04     24.73 o
  14   6   4      355.65      469.34     67.37 o
  15   6   4        1.19       93.92    100.18 o
  16   6   4       11.21       14.40     93.91 o
   1   7   4       66.66       75.98     16.67 o
   2   7   4      887.17      947.01     50.82 o
   3   7   4      125.00      132.21     20.09 o
   4   7   4       16.40       16.90      4.01 o
   5   7   4      975.02     1052.79     59.03 o
   6   7   4      202.63      171.22     14.57 o
   7   7   4      813.91      880.68     46.28 o
   8   7   4      502.66      453.94     34.23 o
   9   7   4        4.44       -8.40     24.02 o
  10   7   4      135.46       97.88     25.04 o
  11   7   4       12.44       19.18     17.00 o
  12   7   4      118.05       54.48     30.02 o
  13   7   4      137.24       81.36     61.05 o
  14   7   4       70.10       84.31     42.46 o
  15   7   4       77.25       66.16     55.96 o
   0   8   4       23.10       38.65     24.55 o
   1   8   4       24.04       24.00     16.18 o
   2   8   4       39.17       28.34     21.33 o
   3   8   4      964.65     1162.41     63.57 o
   4   8   4        5.92        2.28      8.65 o
   5   8   4       64.90       36.42     13.52 o
   6   8   4       18.13        2.93      7.20 o
   7   8   4      389.48      405.67     47.08 o
   8   8   4      229.94      197.87     32.52 o
   9   8   4        1.37       -2.39     23.02 o
  10   8   4      815.36      798.24     72.43 o
  11   8   4      137.50      117.73     25.61 o
  12   8   4        0.54        3.86     17.52 o
  13   8   4       23.81       12.98     31.80 o
  14   8   4        2.13        4.71     29.82 o
   1   9   4        7.55      -27.97     18.64 o
   2   9   4      296.08      305.63     42.44 o
   3   9   4       22.56        8.90     12.12 o
   4   9   4      687.43      759.75     54.66 o
   5   9   4        0.02      -20.31     13.54 o
   6   9   4      185.15      229.74     31.37 o
   7   9   4       30.98       47.15     16.80 o
   8   9   4       98.44      101.12     25.32 o
   9   9   4      286.71      345.21     48.33 o
  10   9   4       52.93       78.62     23.35 o
  11   9   4       76.31       76.91     23.02 o
  12   9   4        6.75        9.56      6.49 o
  13   9   4        8.20       10.87     20.44 o
   0  10   4       66.49       83.14     33.43 o
   1  10   4        0.18       -7.65     22.51 o
   2  10   4        0.13        4.19     10.40 o
   3  10   4       67.75       42.43     13.81 o
   4  10   4       55.60       42.75     14.29 o
   5  10   4      668.41      670.61     70.45 o
   6  10   4      833.40      921.05     81.24 o
   7  10   4       44.18       22.84     18.21 o
   8  10   4      445.27      514.10     60.27 o
   9  10   4        7.13        3.19      7.69 o
  10  10   4       40.69       34.78     18.97 o
  11  10   4       28.31       28.01     36.28 o
  12  10   4       22.14       15.72     13.08 o
   1  11   4        3.16       18.87     24.69 o
   2  11   4      222.14      204.97     46.62 o
   3  11   4       61.92       28.89     12.18 o
   4  11   4       24.65       20.87     11.11 o
   5  11   4       68.41       27.65      9.72 o
   6  11   4       96.09       75.91     28.51 o
   7  11   4       32.81        4.62     15.51 o
   8  11   4        1.58        2.53      5.48 o
   9  11   4        4.70        1.15     14.97 o
  10  11   4        5.87      -17.52     19.32 o
   0  12   4      265.02      332.64     93.23 o
   1  12   4        1.46        4.03     13.66 o
   2  12   4       22.39        7.87     44.82 o
   3  12   4       90.33       69.04     50.87 o
   4  12   4       16.89        4.54      9.31 o
   5  12   4        0.07      -23.28     22.78 o
   6  12   4        1.15      -42.58     30.60 o
   7  12   4       73.85       50.95     22.71 o
   8  12   4       36.05       24.85     13.12 o
   1  13   4      102.74      106.31     40.33 o
   2  13   4        2.39        2.77     17.43 o
   3  13   4        4.82       -5.29     27.75 o
   4  13   4       40.44       33.26     19.65 o
   5  13   4      111.31      146.15     46.10 o
   6  13   4        3.33        8.29     17.07 o
   1   1   5     8590.51     8783.85    122.75 o
   2   1   5    20268.80    19618.15    122.11 o
   3   1   5      587.26      564.23     22.63 o
   4   1   5      487.31      542.61     16.82 o
   5   1   5      180.75      217.36     17.85 o
   6   1   5      441.76      386.79     19.07 o
   7   1   5       22.57       11.12     13.54 o
   8   1   5        0.65        4.55      6.77 o
   9   1   5       33.33       31.84      8.27 o
  10   1   5      361.59      356.70     26.93 o
  11   1   5      653.86      647.57     47.95 o
  12   1   5      442.26      455.63     40.82 o
  13   1   5       31.66       16.22     11.84 o
  14   1   5        2.01        5.95     10.10 o
  15   1   5        2.39        1.79     10.04 o
  16   1   5      143.58      140.78     42.40 o
  17   1   5       12.11       29.70     18.55 o
   0   2   5    10045.46    10866.80    172.16 o
   1   2   5      253.48      277.30     19.29 o
   2   2   5     1785.45     1788.43     38.64 o
   3   2   5      729.00      710.37     21.48 o
   4   2   5     9556.51     9268.38    166.57 o
   5   2   5     5840.76     5661.87     66.74 o
   6   2   5      749.66      608.77     23.53 o
   7   2   5       73.37       86.00      7.47 o
   8   2   5        9.14       24.63      7.25 o
   9   2   5        0.54       -0.79      9.10 o
  10   2   5      753.60      783.61     37.51 o
  11   2   5      395.44      414.05     31.32 o
  12   2   5     1189.17     1373.91     74.78 o
  13   2   5        1.41       -5.95     23.25 o
  14   2   5        9.48       -0.56      6.39 o
  15   2   5      457.53      428.27     45.01 o
  16   2   5       25.11       39.09     47.40 o
  17   2   5        0.33        6.04     27.11 o
   1   3   5     4376.71     4727.03     97.45 o
   2   3   5    11545.95    11204.14    158.04 o
   3   3   5      574.57      573.60     27.56 o
   4   3   5     8199.97     8189.08     97.16 o
   5   3   5     1438.11     1372.36     35.65 o
   6   3   5     3948.01     4091.87     79.29 o
   7   3   5      208.37      172.16     27.04 o
   8   3   5       46.21       55.77     12.97 o
   9   3   5        1.88        2.53      2.27 o
  10   3   5      299.76      262.54     18.01 o
  11   3   5       84.93       88.96     28.12 o
  12   3   5       37.68       18.74      7.06 o
  13   3   5        0.33       17.23     14.51 o
  14   3   5        0.01        2.96     12.15 o
  15   3   5       65.35       99.06     25.17 o
  16   3   5       31.03       15.61     12.12 o
  17   3   5        2.56       -8.04     13.50 o
   0   4   5     6737.48     6731.45    243.17 o
   1   4   5      317.39      334.44     30.97 o
   2   4   5       40.97       55.37     11.02 o
   3   4   5      247.76      303.98     24.84 o
   4   4   5     7762.52     7546.73    112.18 o
   5   4   5      276.86      301.75     19.06 o
   6   4   5     4366.59     4743.51     81.84 o
   7   4   5      186.07      181.40     18.99 o
   8   4   5      192.74      173.24     12.53 o
   9   4   5      671.74      598.56     36.43 o
  10   4   5        2.92        8.78     24.20 o
  11   4   5      392.04      420.03     29.07 o
  12   4   5      535.89      590.83     41.40 o
  13   4   5       35.02       28.45     19.23 o
  14   4   5       57.67       62.92     21.07 o
  15   4   5      407.95      507.81     46.29 o
  16   4   5        1.11      -27.47     18.32 o
   1   5   5       78.08       59.99     19.95 o
   2   5   5       14.52       12.49      4.59 o
   3   5   5     1671.16     1630.50     76.30 o
   4   5   5     6261.38     7005.57    157.37 o
   5   5   5     1120.18     1283.93     47.52 o
   6   5   5      167.47      165.01     18.45 o
   7   5   5      233.78      251.68     26.00 o
   8   5   5       34.09       21.04      8.89 o
   9   5   5      934.79      946.16     54.33 o
  10   5   5      695.52      719.37     49.93 o
  11   5   5      278.76      291.10     31.05 o
  12   5   5       62.84       75.22     14.01 o
  13   5   5        0.51       -5.54     22.03 o
  14   5   5      194.78      160.97     25.31 o
  15   5   5        2.68      -23.55     25.31 o
  16   5   5       81.54       55.58     43.23 o
   0   6   5      700.56      697.59     93.31 o
   1   6   5       88.58       79.29     13.21 o
   2   6   5       37.34       33.42     11.27 o
   3   6   5     2092.21     2168.12     76.19 o
   4   6   5     1130.67     1049.92     54.38 o
   5   6   5     2127.48     2215.20     81.19 o
   6   6   5      138.80       84.74     37.21 o
   7   6   5        5.38       26.27      9.87 o
   8   6   5       58.26       39.85      7.12 o
   9   6   5      160.60      130.59     26.51 o
  10   6   5      200.38      174.74     23.54 o
  11   6   5      292.68      299.00     31.52 o
  12   6   5      294.26      309.21     31.24 o
  13   6   5       52.43       22.39     23.56 o
  14   6   5       17.91       17.52     22.46 o
  15   6   5      147.12      137.12     30.26 o
   1   7   5      352.84      418.26     55.38 o
   2   7   5      367.03      409.76     32.76 o
   3   7   5     2727.89     2727.03     90.08 o
   4   7   5     1564.79     1588.52     71.45 o
   5   7   5     1557.43     1582.42     73.28 o
   6   7   5      753.76      769.89     51.56 o
   7   7   5     1094.24     1149.29     51.80 o
   8   7   5        9.07       10.32     16.06 o
   9   7   5     1123.56     1162.24     61.90 o
  10   7   5      290.94      300.92     40.77 o
  11   7   5        7.73        7.09      3.48 o
  12   7   5       41.37       27.12     20.76 o
  13   7   5       33.39       73.25    157.82 o
  14   7   5        6.40       27.93     22.99 o
  15   7   5      197.77      114.17     85.31 o
   0   8   5      598.96      612.74    101.44 o
   1   8   5       11.46        8.10      9.59 o
   2   8   5       22.25       -4.25     10.58 o
   3   8   5      833.68      866.43     54.41 o
   4   8   5     1035.92     1063.20     60.36 o
   5   8   5      113.93      156.79     22.47 o
   6   8   5      423.76      405.18     38.55 o
   7   8   5      363.71      370.04     45.48 o
   8   8   5        6.75       -0.04     20.62 o
   9   8   5      778.19      792.92     70.85 o
  10   8   5       28.35       19.89     12.28 o
  11   8   5       20.18       15.60      8.91 o
  12   8   5        0.74       -6.02     10.28 o
  13   8   5        6.17      -17.07     36.57 o
  14   8   5       15.31      -28.54     22.70 o
   1   9   5        2.38      -18.36     19.01 o
   2   9   5        0.62        6.90     27.62 o
   3   9   5      232.36      215.37     36.32 o
   4   9   5        0.88        0.74     15.00 o
   5   9   5       69.88       78.12     20.57 o
   6   9   5      207.55      215.26     30.28 o
   7   9   5      261.98      322.49     45.00 o
   8   9   5      171.65      212.46     36.82 o
   9   9   5       21.80       17.61     11.11 o
  10   9   5       11.67        6.85     10.66 o
  11   9   5       65.39       67.41     23.69 o
  12   9   5        0.10        0.46      9.66 o
  13   9   5       18.66        2.76     12.54 o
   0  10   5       95.01       26.47     23.24 o
   1  10   5      100.07       79.20     23.69 o
   2  10   5      342.15      375.86     64.79 o
   3  10   5       78.85       52.63     11.16 o
   4  10   5      573.41      595.56     65.51 o
   5  10   5      337.92      377.35     50.87 o
   6  10   5        2.35      -11.04     11.95 o
   7  10   5       59.36       62.40     20.94 o
   8  10   5       72.34       91.69     26.79 o
   9  10   5       12.66       19.44     17.20 o
  10  10   5        1.90       22.95     22.82 o
  11  10   5       46.60       36.29     24.85 o
  12  10   5        0.89       33.20     19.51 o
   1  11   5       43.45       52.39     23.86 o
   2  11   5      112.53      123.74     36.56 o
   3  11   5      262.85      283.27     57.23 o
   4  11   5        7.38        3.07      5.50 o
   5  11   5        1.83      -31.13     21.15 o
   6  11   5       58.66       20.90     10.26 o
   7  11   5       34.92       32.20     15.72 o
   8  11   5      133.09      168.75     48.48 o
   9  11   5        0.10       -5.75     11.68 o
  10  11   5       16.36       16.34     18.51 o
   0  12   5       20.90       22.63     26.73 o
   1  12   5      635.29      722.70     99.81 o
   2  12   5      218.79      253.58     59.78 o
   3  12   5      211.05      180.83     46.96 o
   4  12   5      118.26       98.17     31.72 o
   5  12   5       21.02       -8.01     20.86 o
   6  12   5       40.43       17.68     31.38 o
   7  12   5        0.65      -27.02     30.17 o
   8  12   5        1.39        0.19      7.51 o
   1  13   5       12.18        0.52     26.45 o
   2  13   5       16.57       26.85     19.93 o
   3  13   5       23.57       21.69     16.07 o
   4  13   5      149.52      168.10     50.51 o
   5  13   5        2.88      -36.43     32.50 o
   0   0   6     3874.24     3407.55    114.19 o
   1   0   6     2172.33     2044.31    101.05 o
   2   0   6      484.93      573.62     58.27 o
   3   0   6      787.58      772.63     50.03 o
   4   0   6     3736.03     4032.24    159.91 o
   5   0   6     8163.80     8398.26    152.19 o
   6   0   6     1507.97     2024.88     98.64 o
   7   0   6      994.91     1314.78     90.20 o
   8   0   6      104.76      168.07     65.70 o
   9   0   6      388.84      423.04     51.46 o
  10   0   6      392.46      358.37     97.86 o
  11   0   6      301.34      331.56     38.55 o
  12   0   6       68.02      109.72     47.24 o
  13   0   6      242.40      279.71     47.69 o
  14   0   6      461.21      499.62     68.81 o
  15   0   6      266.22      338.00     56.59 o
  16   0   6        5.37       87.32     53.32 o
  17   0   6       79.06      129.95     63.61 o
   1   1   6     1993.23     1769.93     43.17 o
   2   1   6       16.10       25.56      5.79 o
   3   1   6      307.75      303.69     18.09 o
   4   1   6       44.89       33.90      3.34 o
   5   1   6     7122.58     6870.36     82.51 o
   6   1   6      452.97      498.64     25.62 o
   7   1   6     3665.06     4174.94     77.71 o
   8   1   6      348.67      323.69     37.63 o
   9   1   6      116.28      132.15     19.97 o
  10   1   6      878.51      840.18     55.32 o
  11   1   6       72.56       60.66     12.08 o
  12   1   6      304.62      302.98     34.36 o
  13   1   6      127.63       86.86     17.89 o
  14   1   6      364.68      350.77     36.01 o
  15   1   6      177.06      198.25     30.71 o
  16   1   6       60.80      169.64     73.76 o
  17   1   6       31.72       68.65     31.97 o
   0   2   6     5388.03     5750.01    305.92 o
   1   2   6        0.10        2.37      7.66 o
   2   2   6    13183.57    13638.41    141.60 o
   3   2   6     5084.54     4903.17     62.61 o
   4   2   6      362.40      368.44     18.72 o
   5   2   6     2302.07     2331.01     63.34 o
   6   2   6       22.07       28.10     20.90 o
   7   2   6     1457.89     1459.85     67.23 o
   8   2   6      239.12      260.44     22.87 o
   9   2   6      244.59      261.80     27.98 o
  10   2   6       78.45       58.85     14.85 o
  11   2   6      124.69      171.53     25.76 o
  12   2   6       93.53       85.50     18.65 o
  13   2   6      624.75      673.43     54.69 o
  14   2   6       33.21       27.93      9.50 o
  15   2   6      118.89      151.69     26.11 o
  16   2   6        7.86       13.35     21.46 o
  17   2   6        2.43       69.24     33.33 o
   1   3   6     2246.53     2460.11     67.26 o
   2   3   6     8451.09     8385.45    186.64 o
   3   3   6     3416.33     3715.10     64.93 o
   4   3   6       54.72       69.77     10.12 o
   5   3   6     1353.88     1389.35     47.08 o
   6   3   6      236.09      240.18     20.18 o
   7   3   6     1306.23     1278.81     58.63 o
   8   3   6        0.68        5.24     10.17 o
   9   3   6      122.36      120.19     18.40 o
  10   3   6      670.73      663.41     51.16 o
  11   3   6     1085.29     1219.28     68.55 o
  12   3   6      167.88       91.28     39.15 o
  13   3   6      257.80      266.58     34.37 o
  14   3   6       32.92       28.77     12.16 o
  15   3   6        0.46       -6.99      4.66 o
  16   3   6      161.96      222.23     46.94 o
  17   3   6        0.08      -10.35     26.01 o
   0   4   6     2089.11     1940.38    132.78 o
   1   4   6       12.38       24.02     12.74 o
   2   4   6     1980.26     1849.22     74.13 o
   3   4   6     3787.42     4191.06    109.86 o
   4   4   6      101.35      119.96     14.89 o
   5   4   6     2627.35     2485.13     84.28 o
   6   4   6      165.91      172.73     14.47 o
   7   4   6     1595.90     1570.14     54.92 o
   8   4   6      117.09       85.63     11.19 o
   9   4   6        3.40       -2.56      5.25 o
  10   4   6      212.84      226.97     20.96 o
  11   4   6       22.98       18.14     10.49 o
  12   4   6       33.11       23.54     11.93 o
  13   4   6      241.86      256.86     37.68 o
  14   4   6      272.92      308.72     43.64 o
  15   4   6       67.52       54.25     16.44 o
  16   4   6        1.14       11.34     11.57 o
   1   5   6       64.42       80.73     20.84 o
   2   5   6     2065.26     2080.06    107.06 o
   3   5   6     4378.19     4610.64    158.53 o
   4   5   6     1814.23     1850.27    100.48 o
   5   5   6     5212.29     5270.26    139.08 o
   6   5   6      182.34      172.34     23.67 o
   7   5   6       57.48       49.17     12.08 o
   8   5   6        3.71      -16.35     11.91 o
   9   5   6      246.61      255.33     25.33 o
  10   5   6        0.99        4.09     11.14 o
  11   5   6       53.61       52.17     14.64 o
  12   5   6       70.19      120.44     29.78 o
  13   5   6      293.76      334.17     44.66 o
  14   5   6      449.03      610.96     63.86 o
  15   5   6       11.91       14.49     12.87 o
  16   5   6      318.49      445.19     85.42 o
   0   6   6     4852.38     4350.27    297.33 o
   1   6   6     1485.85     1481.70     60.09 o
   2   6   6      358.08      333.91     30.29 o
   3   6   6      102.83      119.43     28.49 o
   4   6   6      676.34      726.38     68.91 o
   5   6   6      566.78      621.65     52.66 o
   6   6   6     1370.90     1327.34     76.46 o
   7   6   6      433.09      516.41     36.94 o
   8   6   6       81.67       77.51     22.73 o
   9   6   6      142.58      153.25     29.91 o
  10   6   6      547.07      546.11     50.26 o
  11   6   6       51.25       65.75     14.40 o
  12   6   6       79.67       36.69     20.07 o
  13   6   6      132.77      114.50     26.68 o
  14   6   6       27.84       20.41     24.88 o
  15   6   6        3.72       12.39     15.35 o
   1   7   6      427.68      483.28     36.56 o
   2   7   6       63.41       51.90      9.71 o
   3   7   6      238.86      193.79     36.56 o
   4   7   6      874.25      845.56     51.23 o
   5   7   6       25.68       -5.86     19.76 o
   6   7   6        2.61      -13.87     21.75 o
   7   7   6      561.28      570.68     43.53 o
   8   7   6       38.86      -10.68     27.33 o
   9   7   6       38.81        4.56     24.09 o
  10   7   6      153.04       87.95     40.15 o
  11   7   6      119.70       88.04     20.61 o
  12   7   6        5.08       -1.51     23.88 o
  13   7   6       73.51       30.19     24.11 o
  14   7   6       78.62       40.89     40.70 o
  15   7   6       26.14       36.26     25.58 o
   0   8   6      158.01      133.89     37.04 o
   1   8   6      403.07      466.96     63.62 o
   2   8   6      189.07      297.37     40.96 o
   3   8   6        2.05       18.89     15.39 o
   4   8   6     1037.40     1075.96     68.87 o
   5   8   6       34.56       10.30     18.58 o
   6   8   6      391.60      343.87     34.13 o
   7   8   6      264.76      212.74     26.92 o
   8   8   6     1470.12     1488.53     95.75 o
   9   8   6       98.84       77.21     29.37 o
  10   8   6      603.17      548.57     59.52 o
  11   8   6       13.69        9.09      8.45 o
  12   8   6        0.93       -6.83     43.11 o
  13   8   6        5.47       11.28     18.39 o
  14   8   6       17.14      -13.57     30.41 o
   1   9   6      139.76      114.98     37.62 o
   2   9   6      268.13      215.18     40.16 o
   3   9   6       97.51      177.64     53.32 o
   4   9   6      922.02     1016.46     70.49 o
   5   9   6       28.00       13.52     16.70 o
   6   9   6      105.68      113.54     20.19 o
   7   9   6       36.18       20.90     10.29 o
   8   9   6      660.62      685.39     68.32 o
   9   9   6        0.16       -6.01     14.40 o
  10   9   6        3.70        9.59      9.64 o
  11   9   6      154.52      153.07     31.04 o
  12   9   6      140.00       94.16     33.23 o
  13   9   6        8.39        5.69     13.69 o
   0  10   6     1217.25     1164.40    156.18 o
   1  10   6      114.85      105.16     25.47 o
   2  10   6      133.07      105.67     33.11 o
   3  10   6       67.92       62.48     26.96 o
   4  10   6      253.79      243.57     50.11 o
   5  10   6      653.81      782.47     92.43 o
   6  10   6       66.01       58.58     19.14 o
   7  10   6        0.23       -4.16      8.09 o
   8  10   6      635.18      728.52     71.60 o
   9  10   6      247.54      302.10     47.29 o
  10  10   6      331.84      346.57     50.98 o
  11  10   6        1.20        0.17     10.91 o
   1  11   6      540.84      650.94     89.36 o
   2  11   6       61.77       58.45     25.73 o
   3  11   6      531.12      645.14     88.56 o
   4  11   6        0.75        0.40     23.67 o
   5  11   6      336.35      321.85     62.62 o
   6  11   6      103.47       97.07     33.07 o
   7  11   6       35.97       74.31     47.11 o
   8  11   6       51.20       28.24     18.05 o
   9  11   6        0.04      -22.91     19.42 o
  10  11   6       10.77       -2.63     21.67 o
   0  12   6       38.53       20.31     17.45 o
   1  12   6       86.49      117.17     38.96 o
   2  12   6      230.35      196.88     51.00 o
   3  12   6        4.31        2.67      7.56 o
   4  12   6       76.39       83.36     29.45 o
   5  12   6      104.43       76.26     28.50 o
   6  12   6       89.06       60.89     32.17 o
   7  12   6        5.61      -12.06     25.42 o
   8  12   6       12.10        6.40     23.84 o
   1  13   6        6.21       18.92     19.55 o
   2  13   6       13.68       14.83      6.13 o
   3  13   6       11.85        9.29     20.32 o
   4  13   6        2.13       15.33     12.60 o
   5  13   6       30.28       -4.81     27.23 o
   1   1   7      334.35      363.12     20.53 o
   2   1   7      100.02      101.10      9.95 o
   3   1   7      402.55      420.94     24.60 o
   4   1   7        0.00        3.41      5.31 o
   5   1   7      173.42      193.12     12.55 o
   6   1   7     2670.22     2791.22     92.69 o
   7   1   7      180.84      224.92     70.59 o
   8   1   7      235.97      276.74     42.23 o
   9   1   7      836.10      945.00     90.20 o
  10   1   7        0.01        0.87     13.65 o
  11   1   7       88.86       66.24     19.69 o
  12   1   7      185.93      263.87     41.45 o
  13   1   7     1271.97     1267.82     77.49 o
  14   1   7      218.12      239.06     30.57 o
  15   1   7        0.28        0.91     19.19 o
  16   1   7        5.31      103.02     43.62 o
  17   1   7        0.10      101.45     50.67 o
   0   2   7     4903.65     4696.80    119.11 o
   1   2   7      543.87      525.51     24.86 o
   2   2   7     3237.99     3273.87     73.07 o
   3   2   7     3377.01     3521.61     69.96 o
   4   2   7      348.29      299.07     17.72 o
   5   2   7     2096.24     2348.17     53.26 o
   6   2   7     1239.02     1286.99     40.66 o
   7   2   7      659.96      719.64     37.08 o
   8   2   7      583.28      647.43     54.04 o
   9   2   7      134.51      140.92     49.11 o
  10   2   7       96.72      163.36     43.14 o
  11   2   7       27.28       86.07     28.85 o
  12   2   7       17.60       34.23     23.48 o
  13   2   7      803.07      903.49     65.74 o
  14   2   7      219.84      306.47     48.88 o
  15   2   7      807.91      824.25     66.95 o
  16   2   7        3.94       39.95     41.71 o
  17   2   7        0.85      146.75     93.28 o
   1   3   7     4059.10     4347.71    106.64 o
   2   3   7     5410.30     5345.17    100.70 o
   3   3   7     2855.37     3165.67     62.94 o
   4   3   7      933.22      863.52     33.20 o
   5   3   7      195.89      170.63     16.54 o
   6   3   7     3232.18     3508.14     77.78 o
   7   3   7       18.01       27.68      8.67 o
   8   3   7        1.02       14.39      5.30 o
   9   3   7       63.63       64.51     15.46 o
  10   3   7      523.31      544.53     41.40 o
  11   3   7      431.20      483.86     45.58 o
  12   3   7      233.36      242.37     37.73 o
  13   3   7      247.38      206.90     30.74 o
  14   3   7       59.60       67.07     17.85 o
  15   3   7      129.90      109.56     26.34 o
  16   3   7       46.32       52.77     19.93 o
  17   3   7        0.05       42.22     47.93 o
   0   4   7      112.18       83.63     28.93 o
   1   4   7       33.63       31.19     10.74 o
   2   4   7       87.50      111.31     14.64 o
   3   4   7     2277.80     2234.13     57.08 o
   4   4   7     1283.07     1287.10     61.15 o
   5   4   7      551.35      492.57     37.15 o
   6   4   7        4.83        3.00      6.13 o
   7   4   7      116.61      104.77     13.95 o
   8   4   7     1917.70     1932.90     80.27 o
   9   4   7        1.48       -6.56      6.06 o
  10   4   7     1224.80     1310.46     66.44 o
  11   4   7        1.93       31.28     31.68 o
  12   4   7        0.72       11.93     15.45 o
  13   4   7      230.50      269.91     35.94 o
  14   4   7        1.87       13.39     10.20 o
  15   4   7      552.39      595.97     58.37 o
  16   4   7        1.45        0.64     34.32 o
   1   5   7       24.00       24.19     13.31 o
   2   5   7        0.23       -1.11      8.52 o
   3   5   7     6930.37     6497.25    210.75 o
   4   5   7     2119.97     1885.78    103.59 o
   5   5   7      381.06      426.75     49.02 o
   6   5   7        0.06        4.85      8.06 o
   7   5   7     1258.47     1272.26     84.34 o
   8   5   7      310.59      261.75     36.98 o
   9   5   7     1397.09     1644.08    176.29 o
  10   5   7        5.70       27.50     58.84 o
  11   5   7      673.21      717.90     64.25 o
  12   5   7      141.64      156.86     30.39 o
  13   5   7      171.03      347.07     50.41 o
  14   5   7       26.42       63.41     22.82 o
  15   5   7       17.69       18.40     15.98 o
  16   5   7      176.71      202.73     48.55 o
   0   6   7      625.04      557.48     46.20 o
   1   6   7      406.78      442.46     53.85 o
   2   6   7      648.95      594.87     62.72 o
   3   6   7      637.79      657.83     67.67 o
   4   6   7     1083.73     1156.34     88.08 o
   5   6   7       85.11       64.45     29.46 o
   6   6   7      210.63      268.88     43.02 o
   7   6   7      228.90      233.98     38.43 o
   8   6   7      340.40      521.36    113.96 o
   9   6   7      101.39       83.69     24.37 o
  10   6   7        6.03       24.58     43.16 o
  11   6   7       45.92      105.97     29.27 o
  12   6   7        7.22      133.00    192.06 o
  13   6   7        0.20       23.29     17.64 o
  14   6   7        6.35       31.14     22.81 o
  15   6   7       24.85       50.01     27.06 o
   1   7   7       28.17       22.46      7.36 o
   2   7   7      537.47      506.32     38.96 o
   3   7   7       44.07       34.80     20.45 o
   4   7   7       28.91       15.24     13.47 o
   5   7   7     1133.63     1158.04     71.53 o
   6   7   7      112.68       91.70     30.10 o
   7   7   7      615.47      585.57     67.98 o
   8   7   7      154.14       84.33     15.29 o
   9   7   7        0.01      -12.69     20.54 o
  10   7   7       91.97       53.00     23.97 o
  11   7   7       12.78        3.38     35.56 o
  12   7   7       33.35        8.88     24.21 o
  13   7   7       73.52       37.95     59.18 o
  14   7   7        2.71        3.02     18.83 o
   0   8   7     1351.75     1437.32    159.26 o
   1   8   7       26.11       25.66     18.65 o
   2   8   7        3.96        9.56      8.02 o
   3   8   7      264.87      301.71     33.72 o
   4   8   7      243.66      235.69     33.77 o
   5   8   7       40.15       38.08     16.12 o
   6   8   7      841.61      811.19     64.16 o
   7   8   7       13.53        6.97     24.94 o
   8   8   7       57.20       53.29     46.28 o
   9   8   7        8.20       -8.73     14.82 o
  10   8   7        0.35       -4.62      9.07 o
  11   8   7      116.56       69.10     69.16 o
  12   8   7       37.56        5.92     70.91 o
  13   8   7       22.07       -7.75     47.34 o
  14   8   7       97.27       36.89     42.14 o
   1   9   7      468.37      490.21     68.06 o
   2   9   7       36.25       22.98     33.00 o
   3   9   7      189.75      209.73     39.54 o
   4   9   7        8.57       46.23     18.29 o
   5   9   7      478.07      486.24     49.81 o
   6   9   7      135.60      130.25     24.90 o
   7   9   7     1313.39     1330.84     89.48 o
   8   9   7      117.39      110.02     82.74 o
   9   9   7      263.79      232.86     45.08 o
  10   9   7        2.52       -9.74     39.77 o
  11   9   7       55.50       13.71     54.99 o
  12   9   7       11.95      -17.07     33.59 o
  13   9   7       11.31       -0.41     42.33 o
   0  10   7      166.15      209.26     65.64 o
   1  10   7      200.86      257.33     54.48 o
   2  10   7       29.21       28.89     25.84 o
   3  10   7      605.81      565.13     79.74 o
   4  10   7        6.41       14.37      6.74 o
   5  10   7      314.08      297.64     58.55 o
   6  10   7      185.85      257.17     53.48 o
   7  10   7       47.59       77.97     27.04 o
   8  10   7      286.40      397.37     63.61 o
   9  10   7        0.00        0.42      9.08 o
  10  10   7      147.43      169.16     42.70 o
  11  10   7       97.51      113.97     37.89 o
   1  11   7        2.51       -9.84     17.77 o
   2  11   7       62.07       55.15     24.72 o
   3  11   7        1.61       -5.12     16.59 o
   4  11   7       65.61       78.07     30.16 o
   5  11   7      297.68      290.01     59.43 o
   6  11   7        4.46        0.32     19.65 o
   7  11   7      307.60      321.74     98.73 o
   8  11   7        7.44       25.54     32.93 o
   9  11   7       24.29       33.06     24.80 o
  10  11   7       12.34       -8.73     20.21 o
   0  12   7       12.48       21.31     30.92 o
   1  12   7      256.53      283.13     62.27 o
   2  12   7        0.76       -3.18     24.72 o
   3  12   7        1.30       -9.20     24.46 o
   4  12   7       44.82       26.25     16.34 o
   5  12   7      186.19      188.68     48.75 o
   6  12   7       30.86       25.20     24.83 o
   7  12   7      128.12      177.02     72.68 o
   8  12   7        0.09        4.24     21.01 o
   1  13   7        6.76       22.89     19.61 o
   2  13   7        0.60       -5.00     10.15 o
   3  13   7       12.16       10.70     11.46 o
   4  13   7        0.61      -15.20     21.75 o
   0   0   8    39461.16    37981.04    445.58 o
   1   0   8    16798.73    16192.69    202.55 o
   2   0   8      473.74      542.04     36.61 o
   3   0   8    44558.22    40917.01   1791.11 o
   4   0   8      332.48      299.48     55.13 o
   5   0   8     1545.15     1446.96    122.90 o
   6   0   8       31.66       36.27     19.78 o
   7   0   8     2322.80     2280.22    116.37 o
   8   0   8     1953.57     2079.98    117.87 o
   9   0   8      362.73      470.19    177.00 o
  10   0   8     1001.79     1281.41    181.23 o
  11   0   8       13.70       61.27    140.15 o
  12   0   8      216.35      154.61     33.73 o
  13   0   8     1580.43     1532.97    120.73 o
  14   0   8       27.18       60.73     83.65 o
  15   0   8      138.49      174.34    102.12 o
  16   0   8        0.03      249.66     88.41 o
  17   0   8       90.06      252.67     89.36 o
   1   1   8     1241.50     1175.13     34.77 o
   2   1   8      256.08      203.40     20.38 o
   3   1   8      530.04      552.52     39.69 o
   4   1   8       96.49      100.04     13.07 o
   5   1   8        3.65        6.24      4.30 o
   6   1   8     3006.08     3246.19     78.26 o
   7   1   8     2813.53     3126.78     96.04 o
   8   1   8      545.47      609.47     87.61 o
   9   1   8      652.65      708.85    105.50 o
  10   1   8        0.42       32.68     54.53 o
  11   1   8       40.04       54.09     72.22 o
  12   1   8      109.59      226.08     92.57 o
  13   1   8        0.55       29.23     47.70 o
  14   1   8      244.06      262.11     37.22 o
  15   1   8       29.44       66.99     52.05 o
  16   1   8       94.64      316.46     96.32 o
  17   1   8       10.10      162.20     52.94 o
   0   2   8      811.07      911.18     55.46 o
   1   2   8      748.12      813.72     36.34 o
   2   2   8       66.02       62.87      9.71 o
   3   2   8     4961.48     5001.35     99.80 o
   4   2   8        0.28        1.63      2.41 o
   5   2   8      641.90      666.25     31.79 o
   6   2   8      794.99      884.11     37.98 o
   7   2   8       15.51        6.45      7.49 o
   8   2   8      200.17      218.70     22.10 o
   9   2   8      156.13      150.46     15.74 o
  10   2   8        5.50       27.32     66.69 o
  11   2   8       31.27       51.80     25.37 o
  12   2   8       37.41       37.98     12.30 o
  13   2   8       36.96       68.88     34.90 o
  14   2   8        4.64       17.38     17.05 o
  15   2   8        9.26       55.77     53.17 o
  16   2   8       58.28       71.90     64.37 o
  17   2   8        0.12      196.45     57.91 o
   1   3   8      515.97      547.47     39.24 o
   2   3   8     1445.45     1431.05     62.53 o
   3   3   8        8.36        7.59      5.50 o
   4   3   8      229.43      280.35     19.80 o
   5   3   8     4888.03     5146.49     96.50 o
   6   3   8     2637.62     2843.64     82.34 o
   7   3   8       15.83       32.28      9.14 o
   8   3   8       12.44       10.04      4.36 o
   9   3   8       67.43       51.09     10.30 o
  10   3   8      206.90      342.16     45.36 o
  11   3   8     1117.61     1224.34     99.18 o
  12   3   8      169.89      347.98     50.49 o
  13   3   8        0.22       -8.53     13.77 o
  14   3   8        5.12        4.81      9.53 o
  15   3   8      139.39      179.78     46.28 o
  16   3   8      227.97      273.46     57.87 o
   0   4   8     2908.09     2930.15    170.50 o
   1   4   8      389.90      504.79     50.20 o
   2   4   8     3235.86     3462.79    133.29 o
   3   4   8    13759.28    14226.33    242.04 o
   4   4   8     7891.35     8592.86    124.51 o
   5   4   8      504.38      561.16     40.10 o
   6   4   8       95.49       71.91     21.27 o
   7   4   8      417.06      350.99     30.70 o
   8   4   8      220.36      185.66     21.98 o
   9   4   8     1908.05     1860.60     99.87 o
  10   4   8      120.10      215.13    115.87 o
  11   4   8       56.37       42.06     43.00 o
  12   4   8      319.68      418.54     54.38 o
  13   4   8       90.14       71.89     23.75 o
  14   4   8      131.37      212.24     48.09 o
  15   4   8      146.57      185.52     38.10 o
  16   4   8        3.20       27.47     79.36 o
   1   5   8       87.59      109.03     26.83 o
   2   5   8     3333.78     3076.11    219.44 o
   3   5   8     1955.16     2043.00    109.42 o
   4   5   8      179.76      123.29     26.73 o
   5   5   8     2100.55     2087.42    110.13 o
   6   5   8       19.95       22.23      9.80 o
   7   5   8      846.95      926.64     72.43 o
   8   5   8      327.52      314.43     40.36 o
   9   5   8      773.55     1048.23    206.84 o
  10   5   8       37.07      118.19    120.31 o
  11   5   8      744.19      886.98    108.86 o
  12   5   8        0.45       12.37     11.33 o
  13   5   8      150.49      233.10     44.13 o
  14   5   8      130.47      253.46     38.78 o
  15   5   8       31.27       54.49     25.97 o
  16   5   8      168.80      314.30    115.31 o
   0   6   8       24.25       55.30     29.00 o
   1   6   8       36.15       38.43     14.31 o
   2   6   8      327.75      352.69     48.07 o
   3   6   8       86.27       94.80     26.12 o
   4   6   8     1293.60     1322.98     93.96 o
   5   6   8       83.15       67.60     18.92 o
   6   6   8     1261.94     1241.10     92.24 o
   7   6   8      322.35      378.02     50.78 o
   8   6   8       33.66       30.69     20.50 o
   9   6   8      140.65      134.00     50.98 o
  10   6   8     1096.96     1189.22    134.08 o
  11   6   8        1.37       31.68     68.97 o
  12   6   8       58.89       54.90     34.91 o
  13   6   8       64.47       75.81     32.07 o
  14   6   8        7.67       27.25     20.41 o
  15   6   8        0.04       25.68     24.06 o
   1   7   8      159.12      122.34     16.12 o
   2   7   8      498.98      487.02     39.05 o
   3   7   8        0.36        8.44     15.39 o
   4   7   8      681.15      662.75     71.90 o
   5   7   8       62.64       61.46     19.12 o
   6   7   8        0.89       -6.02     11.94 o
   7   7   8      202.16      150.32     33.99 o
   8   7   8        0.16       -4.74     13.14 o
   9   7   8       10.17       14.69     15.34 o
  10   7   8       36.38       33.01     33.84 o
  11   7   8       12.53       -8.38     34.26 o
  12   7   8       54.69       16.33     33.77 o
  13   7   8        8.05      -19.61     36.63 o
  14   7   8        0.48        1.51     33.64 o
   0   8   8      119.44      136.35     52.60 o
   1   8   8      357.47      399.99     32.91 o
   2   8   8      237.98      243.58     27.72 o
   3   8   8     1338.93     1346.76     74.53 o
   4   8   8      395.12      327.69     35.53 o
   5   8   8      388.65      377.11     42.54 o
   6   8   8      103.16       89.32     19.00 o
   7   8   8     1438.89     1405.15     89.54 o
   8   8   8     1501.02     1496.93     94.14 o
   9   8   8       17.14       15.37     24.63 o
  10   8   8       38.55        5.11     20.01 o
  11   8   8       80.93       42.40     21.64 o
  12   8   8        0.99      -15.43     29.29 o
  13   8   8        0.18      -16.60     34.39 o
   1   9   8      334.55      288.76     52.60 o
   2   9   8      398.23      403.57     62.18 o
   3   9   8      264.03      237.66     47.14 o
   4   9   8      407.10      461.72     46.75 o
   5   9   8      199.23      187.71     27.02 o
   6   9   8      172.27      184.40     27.06 o
   7   9   8      280.06      265.51     38.26 o
   8   9   8       23.92       30.77     39.54 o
   9   9   8        8.22       -1.94     39.69 o
  10   9   8        0.74        2.80     10.15 o
  11   9   8       35.41       -3.68     60.36 o
  12   9   8      184.72      158.15     62.79 o
   0  10   8      186.30      239.09     74.04 o
   1  10   8     2641.18     2740.27    176.53 o
   2  10   8       18.05       12.32      6.93 o
   3  10   8       31.47        6.00     16.05 o
   4  10   8        3.71       -4.85      8.63 o
   5  10   8      319.78      294.63     59.45 o
   6  10   8      246.68      325.05     62.10 o
   7  10   8      931.10     1078.73    112.24 o
   8  10   8       12.23       66.60     48.60 o
   9  10   8      184.59      215.95     77.17 o
  10  10   8       23.64        8.57     21.88 o
  11  10   8      101.82       71.00     43.12 o
   1  11   8        5.23       -0.90      9.45 o
   2  11   8      184.96      188.30     46.83 o
   3  11   8       23.18       23.62     17.98 o
   4  11   8        8.58       19.40     16.61 o
   5  11   8       49.54       55.97     24.06 o
   6  11   8        0.07       -3.03     17.36 o
   7  11   8      114.84      141.51     40.90 o
   8  11   8        0.54       27.52     35.43 o
   9  11   8      220.11      261.64     88.49 o
   0  12   8      425.22      467.84    116.80 o
   1  12   8      162.04      189.69     53.51 o
   2  12   8       99.38       83.56     34.33 o
   3  12   8       10.32       28.09     25.18 o
   4  12   8       12.65       -4.15      7.13 o
   5  12   8       17.09        3.80     16.65 o
   6  12   8        2.02      -27.48     25.77 o
   7  12   8        0.05       -0.89      6.95 o
   1  13   8        0.31       41.64     28.53 o
   2  13   8       42.37       52.20     32.12 o
   3  13   8        7.31        5.35      5.21 o
   4  13   8        5.42       14.66     14.38 o
   1   1   9     1362.91     1361.40     52.27 o
   2   1   9     3887.03     4039.24     97.86 o
   3   1   9       35.93       55.90     11.59 o
   4   1   9     2482.21     2670.65     69.50 o
   5   1   9     1200.76     1389.57     55.31 o
   6   1   9      497.03      574.48     26.05 o
   7   1   9      123.55      135.10     15.26 o
   8   1   9      275.24      192.13     28.26 o
   9   1   9      114.35      205.22    112.23 o
  10   1   9      344.80      535.44    145.91 o
  11   1   9       56.79      255.96    129.79 o
  12   1   9      164.79      143.83     33.66 o
  13   1   9      161.58      339.53     71.49 o
  14   1   9      311.18      432.84     78.60 o
  15   1   9        2.50       66.60     85.69 o
  16   1   9       49.79       77.32     52.30 o
  17   1   9        0.08      197.69     56.91 o
   0   2   9        3.89        5.43      1.90 o
   1   2   9      624.48      709.68     35.52 o
   2   2   9     4307.29     4359.30     95.96 o
   3   2   9     2214.52     2218.54     63.05 o
   4   2   9     1084.38     1024.58     34.98 o
   5   2   9     3454.53     3479.31     76.87 o
   6   2   9     3744.66     3896.40     85.06 o
   7   2   9       24.67       24.55      2.31 o
   8   2   9     1178.32     1109.07     54.08 o
   9   2   9      984.54      949.81     47.03 o
  10   2   9     1931.91     1819.50     81.57 o
  11   2   9      599.35      801.60    132.85 o
  12   2   9       48.48       42.23     15.60 o
  13   2   9        4.72       66.03     82.66 o
  14   2   9      136.18      212.28     47.13 o
  15   2   9       18.83       64.30     69.81 o
  16   2   9       33.55      106.51     67.83 o
   1   3   9        3.71        8.75     16.88 o
   2   3   9     9976.76    10600.68    264.81 o
   3   3   9      851.54      865.11     40.57 o
   4   3   9       33.60       23.16      5.16 o
   5   3   9      139.78      159.61     16.69 o
   6   3   9      239.17      257.07     20.49 o
   7   3   9      676.26      770.29     42.16 o
   8   3   9       70.73       68.69     18.53 o
   9   3   9      143.68      228.16     48.55 o
  10   3   9      396.28      435.81     65.27 o
  11   3   9     1633.81     1912.61     92.51 o
  12   3   9       51.49       85.90     64.60 o
  13   3   9       20.00      110.48     81.32 o
  14   3   9       38.21       88.56     67.15 o
  15   3   9        4.90       44.63     74.89 o
  16   3   9        1.36      -19.13     19.83 o
   0   4   9        3.60       -8.54     12.93 o
   1   4   9       21.87       19.31      3.98 o
   2   4   9     1042.50     1200.64     81.97 o
   3   4   9     2446.30     2532.74     96.54 o
   4   4   9     2001.23     1865.53     60.42 o
   5   4   9     2054.09     2008.74     81.45 o
   6   4   9       74.05       78.18     18.06 o
   7   4   9      123.39      102.31     19.11 o
   8   4   9     1243.45     1232.29     64.76 o
   9   4   9        1.50       25.83     18.39 o
  10   4   9       44.24       33.47     49.60 o
  11   4   9       98.93      114.99     48.59 o
  12   4   9        7.27       12.30     21.53 o
  13   4   9       62.52      200.25     81.32 o
  14   4   9       73.88       69.69     25.54 o
  15   4   9      167.34      227.87     42.66 o
  16   4   9       20.79       10.45     22.71 o
   1   5   9      729.53      835.62     73.36 o
   2   5   9      353.36      363.29     27.69 o
   3   5   9      266.54      251.07     21.52 o
   4   5   9        0.00       -5.41     23.11 o
   5   5   9      211.37      202.55     34.47 o
   6   5   9        4.37      -16.02     21.24 o
   7   5   9        2.18       -0.07     26.45 o
   8   5   9     1243.01     1273.48     65.97 o
   9   5   9      338.92      320.78     76.36 o
  10   5   9      952.08      822.11    130.67 o
  11   5   9       69.83      187.52    117.89 o
  12   5   9       14.05       49.59     29.23 o
  13   5   9       60.97       62.34     34.85 o
  14   5   9      122.56      136.10     40.25 o
  15   5   9        0.21       10.43     11.13 o
   0   6   9       11.96       31.18     24.29 o
   1   6   9       16.66       52.81     22.44 o
   2   6   9       14.08       -0.04     13.69 o
   3   6   9     2387.94     2330.95    128.78 o
   4   6   9      382.67      396.41     52.15 o
   5   6   9      360.34      370.54     50.00 o
   6   6   9      573.33      548.90     60.79 o
   7   6   9        6.94        6.64      8.93 o
   8   6   9      413.23      372.32     50.76 o
   9   6   9      212.80      267.59     74.32 o
  10   6   9      265.01      250.59     72.96 o
  11   6   9      407.64      409.82     98.56 o
  12   6   9        6.18       14.34     28.92 o
  13   6   9       10.05       11.99     23.00 o
  14   6   9       21.46       44.35     27.16 o
  15   6   9        0.31       10.25     19.99 o
   1   7   9      166.90      164.34     36.26 o
   2   7   9      128.21      124.15     32.47 o
   3   7   9       49.44       45.34     22.37 o
   4   7   9       28.16       39.88     15.68 o
   5   7   9      142.04      113.73     28.69 o
   6   7   9       31.89       26.95     20.98 o
   7   7   9      465.08      487.02     63.07 o
   8   7   9      103.99      117.16     27.23 o
   9   7   9        8.98      -12.80     19.93 o
  10   7   9      478.69      510.19    113.41 o
  11   7   9       63.38       89.82     50.88 o
  12   7   9      156.25      176.05     72.18 o
  13   7   9        0.40      -20.91     47.68 o
  14   7   9       45.18       34.78     36.16 o
   0   8   9      307.08      309.23     80.64 o
   1   8   9      100.68      115.47     18.40 o
   2   8   9      138.48       90.00     32.42 o
   3   8   9       60.49       48.19     21.25 o
   4   8   9      309.91      291.86     34.63 o
   5   8   9        0.20      -16.45     19.58 o
   6   8   9      280.71      267.88     36.30 o
   7   8   9      111.68       70.29     22.87 o
   8   8   9       12.90       13.64     12.70 o
   9   8   9      213.62      127.52     59.72 o
  10   8   9       44.53       -6.96     47.22 o
  11   8   9      104.87       66.65     33.14 o
  12   8   9       40.99       13.92     49.06 o
  13   8   9       22.76       -6.61     51.36 o
   1   9   9      568.42      613.91     77.95 o
   2   9   9       20.39       24.83     15.36 o
   3   9   9      248.72      246.73     51.68 o
   4   9   9       42.96       30.45     24.71 o
   5   9   9      140.43      120.95     29.02 o
   6   9   9       79.56       58.05     15.19 o
   7   9   9      155.38      108.69     41.33 o
   8   9   9       13.86       -5.43      3.78 o
   9   9   9      419.15      343.66     56.61 o
  10   9   9       22.72       38.57     35.68 o
  11   9   9        9.25      -11.93     38.43 o
  12   9   9      109.40       37.60     40.60 o
   0  10   9      467.87      398.92     94.13 o
   1  10   9      331.74      430.45     71.62 o
   2  10   9      167.66      163.00     42.45 o
   3  10   9      682.17      749.94     90.39 o
   4  10   9      117.82      104.65     34.68 o
   5  10   9        2.49       17.76     19.30 o
   6  10   9       45.64       93.37     33.59 o
   7  10   9       55.48       72.37     26.04 o
   8  10   9       93.19      136.63     35.64 o
   9  10   9        0.23       15.49     30.29 o
  10  10   9      106.36      160.00     71.48 o
  11  10   9        9.26       16.74     24.09 o
   1  11   9        6.96        9.95     14.49 o
   2  11   9       65.65       71.13     31.25 o
   3  11   9       68.57       94.55     32.08 o
   4  11   9       26.55       55.59     27.41 o
   5  11   9       19.33       51.37     27.95 o
   6  11   9       44.85       59.46     31.34 o
   7  11   9      208.98      225.00     54.45 o
   8  11   9        3.74        8.47     20.15 o
   9  11   9       14.71       37.35     37.35 o
   0  12   9        9.03        4.58     20.79 o
   1  12   9      259.32      318.05     66.21 o
   2  12   9        1.21        8.25     19.39 o
   3  12   9      368.33      470.77     83.07 o
   4  12   9        2.17       -5.67     11.59 o
   5  12   9        1.67        4.98     11.69 o
   6  12   9        6.49        1.96     14.29 o
   7  12   9       11.80        8.24     10.86 o
   1  13   9       12.43       27.03     27.58 o
   2  13   9        0.45       -2.83     13.45 o
   3  13   9       17.74       35.69     25.61 o
   0   0  10      915.54     1126.96     86.86 o
   1   0  10    11248.19    11356.10    192.56 o
   2   0  10     1814.83     1742.51     72.62 o
   3   0  10     1139.19     1174.57     56.36 o
   4   0  10      262.71      294.22     24.98 o
   5   0  10       98.74      112.77     35.79 o
   6   0  10       40.63       25.14      7.66 o
   7   0  10      658.14      640.39     93.62 o
   8   0  10      477.95      576.48     88.86 o
   9   0  10       54.31       34.44     20.39 o
  10   0  10        1.15        2.88     23.94 o
  11   0  10      299.49      488.51    309.51 o
  12   0  10     1298.48     1374.71    117.03 o
  13   0  10      788.07      735.53     99.99 o
  14   0  10        0.52       69.26    171.85 o
  15   0  10      519.19      597.96    188.81 o
  16   0  10        2.18       24.41    138.54 o
   1   1  10      899.62      833.52     51.96 o
   2   1  10      530.31      468.44     41.49 o
   3   1  10     1797.63     1527.65     64.01 o
   4   1  10       21.14       30.29      9.24 o
   5   1  10     1393.87     1519.36     61.18 o
   6   1  10      501.48      568.78     28.55 o
   7   1  10     1644.36     1591.84     57.81 o
   8   1  10      492.96      377.63     66.87 o
   9   1  10        3.84       17.03      8.14 o
  10   1  10       38.87       41.83     28.71 o
  11   1  10        4.10      -27.81     18.54 o
  12   1  10      142.89       97.17     27.74 o
  13   1  10     1124.42     1267.38     97.82 o
  14   1  10      437.05      571.71     93.57 o
  15   1  10        0.67       34.88     81.35 o
  16   1  10      188.08      340.04     95.76 o
   0   2  10     6475.77     6407.25    159.06 o
   1   2  10     3524.83     3913.41    100.32 o
   2   2  10     1733.33     1752.86     64.11 o
   3   2  10       46.25       33.94      9.79 o
   4   2  10      967.75      937.06     49.45 o
   5   2  10      166.92      150.94     17.79 o
   6   2  10     2500.28     2842.29     71.96 o
   7   2  10      240.27      244.18     19.04 o
   8   2  10      946.63      963.46     50.48 o
   9   2  10        0.01        7.66     43.51 o
  10   2  10        5.12       19.13     44.48 o
  11   2  10      139.03      155.36     39.86 o
  12   2  10      250.57      292.00     53.79 o
  13   2  10       94.25      153.85     90.54 o
  14   2  10       71.78      184.75    114.46 o
  15   2  10       44.85      125.06     90.95 o
  16   2  10        6.32       59.72     84.00 o
   1   3  10      593.26      690.53     44.84 o
   2   3  10      758.28      781.85     45.72 o
   3   3  10     1240.21     1289.87     56.76 o
   4   3  10     4329.34     4471.99     78.82 o
   5   3  10      456.24      475.81     24.11 o
   6   3  10      112.50      101.68     10.34 o
   7   3  10      203.55      175.86     20.44 o
   8   3  10       54.80       62.90     11.74 o
   9   3  10     1113.30     1254.83    104.85 o
  10   3  10     2681.26     2628.37    154.64 o
  11   3  10      168.40      161.53     42.60 o
  12   3  10      395.81      487.29     65.93 o
  13   3  10        6.96        4.15      6.36 o
  14   3  10      114.37      153.03     42.12 o
  15   3  10        0.51      -12.94     15.85 o
  16   3  10       35.51       -5.48     19.38 o
   0   4  10      213.09      230.73     50.88 o
   1   4  10     1620.13     1846.14    101.37 o
   2   4  10       61.35       50.72     13.09 o
   3   4  10        5.47       24.77     20.16 o
   4   4  10      419.09      436.81     35.28 o
   5   4  10        0.01       -3.23      7.86 o
   6   4  10       10.88        8.47     10.29 o
   7   4  10      559.31      493.76     38.14 o
   8   4  10      673.98      701.73     69.79 o
   9   4  10      267.92      306.25     80.50 o
  10   4  10     1287.51     1309.77    111.10 o
  11   4  10      221.63      220.15     47.27 o
  12   4  10       38.93       41.34     21.35 o
  13   4  10        0.11      -10.84     24.16 o
  14   4  10       51.03       46.35     19.88 o
  15   4  10       77.31       63.77     26.43 o
  16   4  10        0.13       -6.80     12.19 o
   1   5  10      215.39      210.03     36.86 o
   2   5  10       20.58       23.43     13.49 o
   3   5  10      853.26      857.75     44.75 o
   4   5  10      940.60     1071.07     51.40 o
   5   5  10      484.24      517.16     55.11 o
   6   5  10      358.38      336.72     43.72 o
   7   5  10      242.88      231.72     34.85 o
   8   5  10       18.16       27.99     13.21 o
   9   5  10        0.24      -25.39     38.03 o
  10   5  10       60.75       52.80     29.35 o
  11   5  10       14.35       13.85      9.27 o
  12   5  10      202.83      218.32     49.78 o
  13   5  10        0.47        2.89     18.77 o
  14   5  10       86.70       75.55     30.11 o
  15   5  10        6.28       19.11     18.27 o
   0   6  10     1634.29     1764.12    163.82 o
   1   6  10       29.64       40.30     17.81 o
   2   6  10      382.03      347.64     53.44 o
   3   6  10        5.96       25.90     17.19 o
   4   6  10       14.23       25.28     18.59 o
   5   6  10      120.94      132.44     28.92 o
   6   6  10     1070.18     1036.24     87.59 o
   7   6  10      289.80      358.51     50.91 o
   8   6  10        0.30        0.96      8.88 o
   9   6  10       81.66       81.59     42.81 o
  10   6  10       17.54       24.30     29.38 o
  11   6  10       12.58        2.32     10.84 o
  12   6  10       37.53       23.97     22.17 o
  13   6  10        6.70       19.87     17.08 o
  14   6  10        8.66       23.33     20.70 o
   1   7  10      236.53      288.84     50.06 o
   2   7  10      573.44      607.78     70.51 o
   3   7  10      120.00      165.66     38.94 o
   4   7  10      305.52      370.10     54.19 o
   5   7  10        3.45       -1.65     20.83 o
   6   7  10      511.20      458.96     61.05 o
   7   7  10        1.72       -8.79     13.55 o
   8   7  10        5.05        8.92      9.55 o
   9   7  10       16.78       45.46     31.37 o
  10   7  10        0.14       24.84     33.07 o
  11   7  10        0.32       27.61     36.44 o
  12   7  10      192.68      228.14     79.51 o
  13   7  10        6.63       30.43     29.05 o
  14   7  10      111.29       89.05     30.52 o
   0   8  10      817.32      953.49    134.85 o
   1   8  10        0.33       33.56     26.79 o
   2   8  10      230.66      228.49     26.99 o
   3   8  10       90.05       57.57     15.08 o
   4   8  10       53.00       48.84     17.39 o
   5   8  10      249.37      268.30     49.22 o
   6   8  10     2280.01     2284.53    148.78 o
   7   8  10       77.58       91.94     31.64 o
   8   8  10       26.51       56.02     22.78 o
   9   8  10       96.41      136.18     59.39 o
  10   8  10       91.20       30.94     42.82 o
  11   8  10      250.33      208.87     56.60 o
  12   8  10       29.80       -4.14     40.07 o
  13   8  10       29.08       -9.39     64.23 o
   1   9  10      301.14      320.80     57.96 o
   2   9  10      133.19      131.99     36.83 o
   3   9  10       23.06       28.11     17.88 o
   4   9  10      141.44      139.28     37.83 o
   5   9  10      664.61      802.54     92.87 o
   6   9  10       23.16       -8.30     26.04 o
   7   9  10      124.78       96.85     31.77 o
   8   9  10        6.65      -11.56     12.37 o
   9   9  10       16.09        8.36     31.08 o
  10   9  10       81.27       89.76     28.90 o
  11   9  10       29.08       -3.00     31.09 o
  12   9  10       13.41       -0.45     12.19 o
   0  10  10        8.46       11.31     17.02 o
   1  10  10        0.38       10.08     17.53 o
   2  10  10      268.34      272.78     56.94 o
   3  10  10      251.86      251.09     54.17 o
   4  10  10      294.32      267.58     54.04 o
   5  10  10      206.46      214.83     51.18 o
   6  10  10      566.07      513.74     78.16 o
   7  10  10       27.31       42.92     22.79 o
   8  10  10       92.73       79.57     29.41 o
   9  10  10        3.91       30.25     34.87 o
  10  10  10      108.56       93.19     57.12 o
   1  11  10       94.83       81.68     28.82 o
   2  11  10        1.18        2.89      6.50 o
   3  11  10      104.41       90.25     29.03 o
   4  11  10       44.44       58.27     31.44 o
   5  11  10      319.93      389.84     72.39 o
   6  11  10       13.68       37.15     23.22 o
   7  11  10      325.61      405.13     73.48 o
   8  11  10      202.77      217.66     84.04 o
   9  11  10       31.50       53.20     49.28 o
   0  12  10      649.21      771.47    148.79 o
   1  12  10       31.94       27.50     21.81 o
   2  12  10       13.59       -6.42     15.11 o
   3  12  10      225.85      239.32     60.47 o
   4  12  10       80.36      143.35     49.21 o
   5  12  10       83.37       54.49     27.28 o
   6  12  10        1.13       10.12     26.19 o
   1  13  10        2.71       10.40     21.62 o
   1   1  11        0.19       -1.77      5.53 o
   2   1  11      228.13      244.49     30.52 o
   3   1  11       41.65       17.74      6.99 o
   4   1  11     1921.66     1876.18     74.47 o
   5   1  11      145.36      207.18     24.15 o
   6   1  11       19.01       14.98      2.67 o
   7   1  11      134.94      133.52     13.46 o
   8   1  11       37.86       28.06      7.08 o
   9   1  11        5.89      -22.48     17.42 o
  10   1  11      184.98      101.77     57.13 o
  11   1  11     1219.06     1276.76    110.20 o
  12   1  11        3.98      -21.27     19.14 o
  13   1  11      340.30      388.91     66.14 o
  14   1  11       44.84       43.67     22.04 o
  15   1  11       68.83       59.50     20.28 o
  16   1  11        0.42       -7.32      7.78 o
   0   2  11     7894.87     8259.29    188.48 o
   1   2  11     3088.26     3372.19     98.18 o
   2   2  11        3.09       13.98      8.10 o
   3   2  11     2342.26     2511.98    108.63 o
   4   2  11      217.66      197.16     25.25 o
   5   2  11       30.40       17.66      9.70 o
   6   2  11        0.97        3.11      6.00 o
   7   2  11     2050.72     2027.62     59.07 o
   8   2  11      239.95      211.04     16.06 o
   9   2  11       95.08      135.83     33.39 o
  10   2  11       47.39       18.26     46.89 o
  11   2  11     1654.55     1609.18    125.49 o
  12   2  11      397.68      370.08     62.02 o
  13   2  11        7.03        7.36      7.18 o
  14   2  11       15.64        7.87     13.71 o
  15   2  11        0.45        3.71     21.22 o
  16   2  11       29.29        7.79     15.75 o
   1   3  11      174.33      209.26     25.43 o
   2   3  11      434.28      382.97     32.19 o
   3   3  11      251.65      246.14     25.11 o
   4   3  11       70.62       67.71     11.36 o
   5   3  11        2.38       13.32      5.75 o
   6   3  11       49.42       56.28     14.46 o
   7   3  11       22.27       29.71      8.44 o
   8   3  11      358.96      416.51     28.76 o
   9   3  11       40.43       65.51     31.22 o
  10   3  11       48.28      165.74     45.22 o
  11   3  11        1.61        3.34      4.24 o
  12   3  11        9.54       32.45     24.28 o
  13   3  11       44.38       38.13     19.83 o
  14   3  11        0.77        1.20     20.16 o
  15   3  11        0.38       -1.13      3.50 o
  16   3  11       55.22       62.23     25.31 o
   0   4  11      540.89      473.37     74.03 o
   1   4  11     1009.38     1154.33     81.78 o
   2   4  11      264.38      271.20     40.98 o
   3   4  11     1895.44     1825.56     73.45 o
   4   4  11      433.55      575.31     42.48 o
   5   4  11      207.36      191.50     31.36 o
   6   4  11      128.57      101.28     22.33 o
   7   4  11      362.52      350.97     25.51 o
   8   4  11       26.97       25.38     20.13 o
   9   4  11      404.05      453.32     97.69 o
  10   4  11       53.68       39.15     23.57 o
  11   4  11       74.07       96.18     35.11 o
  12   4  11      953.44     1046.23    108.26 o
  13   4  11       11.87       11.12     24.59 o
  14   4  11       28.45        8.03     14.24 o
  15   4  11       10.71        6.96     24.38 o
   1   5  11     2295.85     2380.72    127.36 o
   2   5  11       17.94       15.77      6.76 o
   3   5  11      268.04      337.17     31.18 o
   4   5  11       93.64       56.86     16.17 o
   5   5  11     1725.94     1708.76    104.72 o
   6   5  11       23.51       16.47     26.13 o
   7   5  11      232.09      227.66     36.46 o
   8   5  11      210.19      189.30     32.43 o
   9   5  11     1037.29      924.00    139.31 o
  10   5  11      499.14      500.58    103.66 o
  11   5  11       15.81       28.67     28.00 o
  12   5  11        5.41        4.54     20.81 o
  13   5  11        7.45       12.66     13.52 o
  14   5  11        1.00        3.01     14.94 o
  15   5  11       24.75       14.85     15.55 o
   0   6  11      456.27      526.61     93.30 o
   1   6  11     1009.79      998.17     87.99 o
   2   6  11     2179.39     2034.35     66.56 o
   3   6  11     1830.70     1722.27     88.64 o
   4   6  11     1675.20     1846.54    117.70 o
   5   6  11       89.92      105.36     31.07 o
   6   6  11     1139.98     1203.64     94.04 o
   7   6  11       16.54       18.30     11.10 o
   8   6  11        5.96        4.79     13.42 o
   9   6  11       89.20      113.95     51.63 o
  10   6  11      197.26      161.23     61.27 o
  11   6  11      280.67      226.99     71.33 o
  12   6  11       68.44       69.50     29.22 o
  13   6  11       12.73       17.89     36.08 o
  14   6  11       22.52       39.25     25.94 o
   1   7  11      110.87      171.61     43.57 o
   2   7  11       24.38       39.27     24.68 o
   3   7  11        0.66       12.53     22.28 o
   4   7  11      485.46      504.56     66.48 o
   5   7  11      668.54      701.70     77.00 o
   6   7  11      355.04      334.96     52.45 o
   7   7  11       15.11        4.23     10.50 o
   8   7  11      255.09      267.44     46.76 o
   9   7  11      651.66      724.56    132.79 o
  10   7  11      487.51      545.48    120.49 o
  11   7  11        0.28       14.34     25.36 o
  12   7  11        5.53      -11.80      7.90 o
  13   7  11      141.69      213.49     56.39 o
   0   8  11       37.26      113.19     58.70 o
   1   8  11     3400.79     3454.44    181.40 o
   2   8  11      561.71      556.57     76.52 o
   3   8  11       44.62       26.89     16.36 o
   4   8  11     1058.88      971.05     96.95 o
   5   8  11       15.38       17.06     13.02 o
   6   8  11       16.92       18.40     15.43 o
   7   8  11      129.67      112.31     33.99 o
   8   8  11       40.71       35.42     21.74 o
   9   8  11      115.69      111.85     57.50 o
  10   8  11       10.18       34.27     38.00 o
  11   8  11      136.64      162.11     72.31 o
  12   8  11        7.04       27.18     27.53 o
   1   9  11       13.64       42.82     22.70 o
   2   9  11      151.92      217.94     46.62 o
   3   9  11        9.48       14.38     14.32 o
   4   9  11        0.64        0.92     19.79 o
   5   9  11      166.81      159.58     39.45 o
   6   9  11        1.96       17.95     25.03 o
   7   9  11      163.72      168.01     33.11 o
   8   9  11       35.81       26.93     19.89 o
   9   9  11       45.36       33.00     41.58 o
  10   9  11       99.90      110.39     33.81 o
  11   9  11        1.87      -12.69     49.63 o
   0  10  11       73.29       86.82     46.86 o
   1  10  11      303.86      361.43     65.26 o
   2  10  11       51.73       58.93     28.78 o
   3  10  11       45.35       63.32     28.18 o
   4  10  11      217.29      231.53     51.11 o
   5  10  11      182.50      258.54     55.99 o
   6  10  11       75.20       77.25     28.91 o
   7  10  11      147.19      186.88     46.64 o
   8  10  11       17.60       15.00     38.31 o
   9  10  11        0.00       17.10     27.55 o
  10  10  11       60.66      105.87     60.14 o
   1  11  11        9.60       31.90     21.67 o
   2  11  11       52.25       80.16     32.99 o
   3  11  11        1.10      -22.41     21.64 o
   4  11  11       77.74      124.75     43.14 o
   5  11  11        1.07       13.99     19.20 o
   6  11  11      219.67      247.08     57.63 o
   7  11  11      477.72      545.92     85.46 o
   8  11  11       20.59        9.83     18.55 o
   0  12  11      101.14       81.38     50.60 o
   1  12  11      151.81      204.55     54.41 o
   2  12  11       52.21       66.51     31.90 o
   3  12  11       52.01       93.62     39.71 o
   4  12  11      482.93      556.42     90.97 o
   5  12  11       56.86      108.60     39.29 o
   0   0  12     2072.65     2266.28    137.36 o
   1   0  12      111.91      107.42     23.93 o
   2   0  12     2224.73     2183.38     90.98 o
   3   0  12     1489.72     1585.02     74.33 o
   4   0  12      282.56      373.08     32.81 o
   5   0  12     1334.19     1226.18    110.10 o
   6   0  12     1229.64     1392.79     71.21 o
   7   0  12      755.92      865.08     50.23 o
   8   0  12      236.87      252.30     62.39 o
   9   0  12       22.65      -22.83     35.97 o
  10   0  12     1003.52      803.20    117.72 o
  11   0  12      689.81      604.80    109.19 o
  12   0  12      120.55       63.48     18.25 o
  13   0  12       41.17       22.30     10.17 o
  14   0  12        0.62      -17.86     32.19 o
  15   0  12       28.97      -10.07     25.18 o
  16   0  12       20.05       12.55     13.39 o
   1   1  12      101.13       76.33     17.02 o
   2   1  12       80.95       93.53     12.06 o
   3   1  12       51.83       33.62      6.45 o
   4   1  12      230.53      218.02     26.25 o
   5   1  12       56.47       56.23     13.99 o
   6   1  12      325.76      428.62     35.08 o
   7   1  12       54.27       67.29      8.52 o
   8   1  12     1815.02     1912.44     46.71 o
   9   1  12      310.25      260.95     35.28 o
  10   1  12        0.06      -22.02     19.24 o
  11   1  12       90.01      131.27     34.30 o
  12   1  12       92.08       54.78     17.58 o
  13   1  12      115.49       91.52     30.29 o
  14   1  12        0.01       -4.92      8.76 o
  15   1  12      130.39      102.34     28.07 o
  16   1  12       22.79        2.35     24.70 o
   0   2  12     1616.30     1641.63    133.04 o
   1   2  12     1199.55     1267.16     62.40 o
   2   2  12       21.66        0.48      7.49 o
   3   2  12      477.63      473.50     48.69 o
   4   2  12      104.73       89.14     23.27 o
   5   2  12       19.50       -2.55      8.52 o
   6   2  12       51.10       53.21     10.03 o
   7   2  12      503.73      524.29     32.25 o
   8   2  12      144.50      125.20     22.06 o
   9   2  12       78.27       85.08     37.88 o
  10   2  12      451.17      431.19     66.07 o
  11   2  12       92.83      111.22     34.83 o
  12   2  12      145.25      134.48     38.09 o
  13   2  12       29.48       16.03     17.02 o
  14   2  12       18.40       15.13      4.61 o
  15   2  12        4.68       -3.57     13.45 o
  16   2  12      224.60      304.21     50.80 o
   1   3  12     3170.71     3141.83    102.26 o
   2   3  12      529.73      502.27     39.57 o
   3   3  12        4.16       12.99     13.28 o
   4   3  12      158.85      192.68     22.03 o
   5   3  12       16.34       21.27      7.48 o
   6   3  12        3.21        8.39      8.80 o
   7   3  12       28.90       32.53      8.75 o
   8   3  12     1190.02     1090.72     58.50 o
   9   3  12      894.62     1040.89     99.42 o
  10   3  12       24.11       41.59     24.70 o
  11   3  12       50.47       61.44     28.61 o
  12   3  12      563.40      601.63     82.60 o
  13   3  12      184.29      150.81     42.27 o
  14   3  12        1.40        5.59     16.52 o
  15   3  12       89.76       81.69     31.36 o
   0   4  12       10.04        9.25     22.08 o
   1   4  12       99.82       85.28     18.26 o
   2   4  12      256.83      317.60     43.19 o
   3   4  12      557.11      486.34     40.37 o
   4   4  12      843.19      884.11     44.17 o
   5   4  12      810.23      769.97     39.34 o
   6   4  12      214.73      228.38     22.98 o
   7   4  12      372.31      439.10     48.90 o
   8   4  12      699.83      750.97     61.49 o
   9   4  12      426.90      422.30     94.74 o
  10   4  12       60.23      121.07     38.59 o
  11   4  12      518.74      656.50     86.66 o
  12   4  12       94.88       94.37     38.17 o
  13   4  12        0.64       -4.19     15.74 o
  14   4  12        0.10       -5.14     14.22 o
  15   4  12        3.29       -7.35     14.98 o
   1   5  12       74.03       42.23     15.52 o
   2   5  12     1938.85     1969.17    116.75 o
   3   5  12      131.45      218.96     28.45 o
   4   5  12        2.22        0.94      8.85 o
   5   5  12       48.76       16.67     13.21 o
   6   5  12       40.16       29.91     40.84 o
   7   5  12     1388.49     1367.26     92.92 o
   8   5  12        9.96        4.19     23.52 o
   9   5  12      672.83      658.76    117.51 o
  10   5  12      225.51      175.19     60.22 o
  11   5  12      308.65      269.16     55.32 o
  12   5  12        2.17        7.78     22.73 o
  13   5  12        5.70       11.13     24.20 o
  14   5  12       14.12        3.46     24.37 o
   0   6  12       93.06      123.92     47.16 o
   1   6  12        3.05       36.24     22.17 o
   2   6  12      247.15      302.34     51.72 o
   3   6  12       69.11       61.60     22.99 o
   4   6  12        2.18       -5.53      9.60 o
   5   6  12      973.53      972.94     87.10 o
   6   6  12     1781.52     1920.39    120.69 o
   7   6  12      133.13      107.82     25.63 o
   8   6  12      113.04      105.91     28.24 o
   9   6  12     1950.43     2006.20    216.24 o
  10   6  12        1.08        4.51     23.32 o
  11   6  12      139.38      128.80     54.18 o
  12   6  12       27.69       24.80     32.68 o
  13   6  12       36.08       56.09     24.53 o
  14   6  12       24.79       35.14     27.58 o
   1   7  12      461.47      470.34     66.22 o
   2   7  12     1718.57     1721.20    124.03 o
   3   7  12     1254.81     1222.10    104.08 o
   4   7  12      210.34      234.61     46.18 o
   5   7  12      463.11      542.44     68.69 o
   6   7  12      569.82      575.47     70.76 o
   7   7  12      248.74      252.52     47.01 o
   8   7  12        7.12        2.79      2.27 o
   9   7  12       17.96       34.35     28.81 o
  10   7  12       31.70       46.80     40.18 o
  11   7  12      177.88      228.48     82.02 o
  12   7  12        0.25       17.75     25.96 o
  13   7  12       32.05       44.41     36.35 o
   0   8  12     1982.23     1844.46    195.40 o
   1   8  12        2.17       46.27     27.84 o
   2   8  12      665.36      670.36     80.48 o
   3   8  12      137.21      169.92     42.94 o
   4   8  12      105.98      105.38     34.83 o
   5   8  12      295.05      267.40     52.39 o
   6   8  12       32.31       47.60     19.77 o
   7   8  12      115.81      146.41     38.78 o
   8   8  12      247.84      274.27     51.15 o
   9   8  12        3.68       49.18     40.13 o
  10   8  12        8.29       43.13     43.64 o
  11   8  12       26.45       25.69     38.11 o
  12   8  12        2.98        8.22     23.50 o
   1   9  12     1019.16      997.03    104.27 o
   2   9  12        8.93        8.62     21.35 o
   3   9  12      281.09      319.22     57.84 o
   4   9  12        0.66        0.70     18.33 o
   5   9  12        4.72       13.93     52.27 o
   6   9  12        2.51       -1.50     18.91 o
   7   9  12        3.99       42.49     23.78 o
   8   9  12      177.52      195.62     76.42 o
   9   9  12      212.86      226.87     49.90 o
  10   9  12      143.28      130.16     35.42 o
  11   9  12        0.15      -18.91     60.89 o
   0  10  12      242.44      252.15     81.16 o
   1  10  12        0.46        8.53     15.88 o
   2  10  12        9.75       38.40     26.27 o
   3  10  12       87.66       64.60     26.17 o
   4  10  12       53.71       45.40     21.01 o
   5  10  12       80.14       89.59     29.90 o
   6  10  12       27.89       15.85     15.15 o
   7  10  12       71.65       67.41     29.54 o
   8  10  12       21.41        4.41     17.85 o
   9  10  12       73.01      136.84     70.41 o
   1  11  12       54.92       56.67     24.69 o
   2  11  12       36.09       20.39     10.20 o
   3  11  12       34.43       24.06     17.32 o
   4  11  12        6.55        6.67     28.10 o
   5  11  12        8.89       40.93     30.60 o
   6  11  12        3.55       23.25     25.81 o
   7  11  12       41.95       75.61     34.74 o
   0  12  12        5.42       25.05     37.28 o
   1  12  12        5.73        5.18     14.62 o
   2  12  12       13.19        8.80      4.62 o
   3  12  12      190.95      230.97     57.84 o
   4  12  12       17.73       46.28     27.50 o
   5  12  12        5.39        1.06     11.80 o
   1   1  13     2595.39     2564.23     87.92 o
   2   1  13      216.18      267.35     24.14 o
   3   1  13      135.89      194.45     32.09 o
   4   1  13      383.35      500.55     41.56 o
   5   1  13      649.08      661.08     47.56 o
   6   1  13       61.08       56.49     21.10 o
   7   1  13       31.16       27.55     13.75 o
   8   1  13     1310.46     1288.25     39.12 o
   9   1  13      175.31      112.86     33.73 o
  10   1  13     1305.09     1259.84    112.85 o
  11   1  13        4.27       -5.91     13.62 o
  12   1  13       32.90      -14.25     17.02 o
  13   1  13      206.08      210.03     48.47 o
  14   1  13      134.43      122.52     37.51 o
  15   1  13       98.80       40.40     32.48 o
   0   2  13      126.17      128.87     40.20 o
   1   2  13        8.78       -1.14     10.50 o
   2   2  13      810.89      902.88     70.75 o
   3   2  13     1732.04     1657.98     95.38 o
   4   2  13       51.53       44.52     24.43 o
   5   2  13        0.05      -18.62     15.44 o
   6   2  13       98.55      100.12     14.65 o
   7   2  13      457.23      456.65     31.79 o
   8   2  13      142.57      141.59     19.38 o
   9   2  13       12.58       21.61     29.52 o
  10   2  13      958.11      971.22     99.13 o
  11   2  13        7.79       -3.56      5.24 o
  12   2  13      279.32      238.31     52.19 o
  13   2  13      233.12      213.85     49.50 o
  14   2  13       28.27       52.34     26.97 o
  15   2  13        7.38       48.54     25.37 o
   1   3  13      975.75     1039.57     80.63 o
   2   3  13        6.81       14.09      8.09 o
   3   3  13       67.85       54.18     17.07 o
   4   3  13       88.20       84.06     14.57 o
   5   3  13       33.32       46.55     17.25 o
   6   3  13        2.19        9.80      9.47 o
   7   3  13        0.63        6.74      6.32 o
   8   3  13     1969.95     1991.38     81.68 o
   9   3  13       27.22       31.63     57.44 o
  10   3  13      746.74      721.39     88.42 o
  11   3  13        0.01       31.17     24.94 o
  12   3  13       48.55       68.97     29.93 o
  13   3  13       32.58       27.12     12.01 o
  14   3  13       25.18       14.40     14.18 o
  15   3  13       45.47       48.07     23.37 o
   0   4  13       39.53       34.52     18.09 o
   1   4  13     1032.86     1015.38     82.06 o
   2   4  13       50.53       35.63     56.90 o
   3   4  13       24.25       32.68     11.25 o
   4   4  13      293.44      277.81     25.99 o
   5   4  13      556.94      565.98     40.58 o
   6   4  13      356.48      372.80     48.44 o
   7   4  13       48.54       45.26     16.13 o
   8   4  13      240.90      252.95     36.28 o
   9   4  13      317.49      375.05     64.16 o
  10   4  13      168.69      255.40     54.89 o
  11   4  13       27.26       70.38     36.29 o
  12   4  13      221.55      264.78     58.86 o
  13   4  13       10.54       34.06     20.97 o
  14   4  13        1.60       -0.76     35.27 o
  15   4  13       13.35       -1.77     12.79 o
   1   5  13      200.70      207.15     36.70 o
   2   5  13      730.92      705.33     70.51 o
   3   5  13      371.77      385.56     36.01 o
   4   5  13      264.62      246.17     28.57 o
   5   5  13      571.94      540.88     60.13 o
   6   5  13       33.83       11.29     48.99 o
   7   5  13     1088.92     1140.54     85.26 o
   8   5  13        6.24      -11.08     23.52 o
   9   5  13       32.52        0.50     28.92 o
  10   5  13      417.27      467.02    104.37 o
  11   5  13       25.47       24.93     73.13 o
  12   5  13        4.66        1.07     27.91 o
  13   5  13        2.06       13.32     24.20 o
  14   5  13       56.38       24.20     33.20 o
   0   6  13     2769.13     2687.92    211.19 o
   1   6  13      420.79      436.06     60.29 o
   2   6  13      139.35      132.02     33.90 o
   3   6  13      833.90      893.51     84.54 o
   4   6  13       77.41       32.62     32.90 o
   5   6  13      630.66      624.87     70.50 o
   6   6  13        0.34       -1.38      9.35 o
   7   6  13      537.82      484.27     61.26 o
   8   6  13      377.45      357.16     93.31 o
   9   6  13      237.55      195.97     68.57 o
  10   6  13        6.87        8.71     26.55 o
  11   6  13        9.34       -3.09     22.12 o
  12   6  13        2.46        4.30     33.22 o
  13   6  13       66.17       88.03     30.99 o
   1   7  13       96.49       89.22     31.39 o
   2   7  13       13.78       26.66     16.99 o
   3   7  13        5.80       -1.59     26.38 o
   4   7  13      334.70      370.02     59.98 o
   5   7  13      401.51      449.70     63.07 o
   6   7  13      491.28      491.33     66.46 o
   7   7  13       14.08       15.21     25.06 o
   8   7  13       10.25        1.97     15.17 o
   9   7  13        2.14       36.93     37.83 o
  10   7  13      254.40      331.03     93.57 o
  11   7  13        1.75       20.58     30.33 o
  12   7  13       44.27       80.05     47.97 o
  13   7  13        6.28       13.07     18.13 o
   0   8  13      166.35      212.06     71.08 o
   1   8  13       21.65       63.06     28.31 o
   2   8  13      280.63      351.30     61.01 o
   3   8  13      245.89      233.52     50.46 o
   4   8  13      107.78      166.99     41.14 o
   5   8  13      419.34      419.64     64.11 o
   6   8  13      638.99      545.48     73.81 o
   7   8  13        1.48        3.86     10.89 o
   8   8  13       26.70       13.84     33.27 o
   9   8  13        1.12       24.33     38.29 o
  10   8  13       10.99       54.77     43.75 o
  11   8  13        0.72        4.55     18.32 o
  12   8  13       34.34       63.70     50.99 o
   1   9  13      144.56      140.85     38.65 o
   2   9  13       23.58       12.79      7.98 o
   3   9  13      469.08      482.70     74.37 o
   4   9  13        0.19       28.49     16.77 o
   5   9  13       16.22       12.87     14.95 o
   6   9  13      334.31      348.45     62.61 o
   7   9  13       55.29       87.82     37.08 o
   8   9  13      242.89      239.54     85.17 o
   9   9  13        8.27       43.04     46.11 o
  10   9  13       10.35       56.49     44.94 o
   0  10  13      146.68      185.07     63.87 o
   1  10  13       28.25       29.90     18.53 o
   2  10  13      158.94      184.29     48.16 o
   3  10  13      101.67      144.70     43.07 o
   4  10  13        8.91       24.41     18.77 o
   5  10  13       77.05       91.64     30.68 o
   6  10  13       11.57        3.90      9.99 o
   7  10  13        1.66       47.99     24.19 o
   8  10  13      171.98      200.66     80.55 o
   9  10  13       18.94       27.17     35.10 o
   1  11  13       21.92       15.21     16.74 o
   2  11  13        4.75       -8.20     16.17 o
   3  11  13       31.10       20.08     17.02 o
   4  11  13       61.39       59.23     27.44 o
   5  11  13      192.74      232.85     57.23 o
   6  11  13        4.41       11.45     22.05 o
   7  11  13       58.93       67.01     43.06 o
   0  12  13      105.43      173.70     72.33 o
   1  12  13       19.68       21.49     23.79 o
   2  12  13       23.81       52.40     27.86 o
   3  12  13       89.35      114.79     39.52 o
   0   0  14    21178.04    22407.12    464.81 o
   1   0  14     2638.94     2680.78    112.33 o
   2   0  14     4378.78     4550.73    164.49 o
   3   0  14      944.33     1012.26     65.19 o
   4   0  14      606.19      631.87     48.26 o
   5   0  14        0.02        0.81     13.72 o
   6   0  14        6.10       -3.21     13.41 o
   7   0  14     1170.89     1166.68     68.69 o
   8   0  14       14.86      -50.77     45.30 o
   9   0  14     1726.23     1725.48    183.35 o
  10   0  14      355.65      350.79     79.58 o
  11   0  14       82.90       72.29     22.11 o
  12   0  14       12.68      -30.54     28.19 o
  13   0  14      190.48      151.32     38.29 o
  14   0  14        0.86        1.39     18.00 o
  15   0  14       39.20       31.58     22.73 o
   1   1  14       54.77       50.36     10.63 o
   2   1  14     2807.08     2798.10     83.37 o
   3   1  14      273.14      235.31     28.54 o
   4   1  14       37.47       31.66      4.26 o
   5   1  14       28.30       18.48      9.70 o
   6   1  14      276.52      287.67     23.74 o
   7   1  14     2201.63     2093.24     85.87 o
   8   1  14      628.93      622.23     39.72 o
   9   1  14       86.39       72.73     15.53 o
  10   1  14       18.86        7.55      3.75 o
  11   1  14       25.67       -0.80     17.96 o
  12   1  14      137.04       99.84     24.32 o
  13   1  14      195.93      180.33     46.15 o
  14   1  14       56.42       57.61     16.73 o
  15   1  14       35.67       18.65     19.22 o
   0   2  14     4964.15     5137.60    253.49 o
   1   2  14      567.18      677.74     64.35 o
   2   2  14     1984.21     2121.06    112.93 o
   3   2  14      323.26      301.62     40.19 o
   4   2  14        2.69        3.23     24.96 o
   5   2  14      185.00      183.25     29.67 o
   6   2  14      464.45      477.36     50.86 o
   7   2  14     2010.43     2034.48     86.08 o
   8   2  14       36.81       35.21     25.20 o
   9   2  14     1457.85     1542.83    124.29 o
  10   2  14      245.86      269.32     53.81 o
  11   2  14        0.29        0.78     13.86 o
  12   2  14        2.08        3.78      7.01 o
  13   2  14       18.41       31.81     18.42 o
  14   2  14      296.52      295.89     62.38 o
  15   2  14       85.36      113.25     39.93 o
   1   3  14        4.18       13.65     12.18 o
   2   3  14        0.00       28.56     12.61 o
   3   3  14       26.25       38.44     12.33 o
   4   3  14       62.93       37.42     14.68 o
   5   3  14       42.59       43.52     16.87 o
   6   3  14     1859.06     1826.31    103.57 o
   7   3  14      128.75      113.61     28.88 o
   8   3  14      748.80      730.20     85.50 o
   9   3  14       76.83       83.73     38.40 o
  10   3  14      206.60      250.77     53.21 o
  11   3  14        0.00       19.94     18.45 o
  12   3  14       13.44       36.59     21.66 o
  13   3  14       18.34        8.19     17.38 o
  14   3  14        7.69        3.83     14.60 o
  15   3  14       32.49       31.36     17.65 o
   0   4  14      740.81      764.44    107.68 o
   1   4  14       94.70      101.73     27.70 o
   2   4  14      701.64      689.29     70.27 o
   3   4  14       28.69       18.97      8.71 o
   4   4  14       14.28       15.06      9.16 o
   5   4  14      218.62      239.31     41.56 o
   6   4  14      214.49      243.50     40.69 o
   7   4  14       36.27       43.51     20.38 o
   8   4  14      181.87      199.50     66.67 o
   9   4  14      271.18      310.62     62.26 o
  10   4  14        5.44       53.59     34.86 o
  11   4  14       41.87       79.45     37.33 o
  12   4  14       47.94       58.67     32.81 o
  13   4  14        0.71        4.85     12.23 o
  14   4  14        0.08        4.66     19.04 o
   1   5  14      995.92      954.80     85.36 o
   2   5  14        6.59        1.25     20.24 o
   3   5  14      134.54      128.09     25.29 o
   4   5  14      139.77      149.00     35.23 o
   5   5  14      605.88      615.30     67.97 o
   6   5  14      688.16      628.83     68.33 o
   7   5  14       69.56       64.94     23.74 o
   8   5  14       62.10       57.80     36.98 o
   9   5  14      415.98      395.89     93.87 o
  10   5  14       25.38       39.45     82.81 o
  11   5  14        0.20       -0.59     39.01 o
  12   5  14       24.70       -0.55     41.10 o
  13   5  14       10.43       15.46     16.29 o
  14   5  14       71.44       74.99     28.77 o
   0   6  14       66.26      102.64     46.44 o
   1   6  14      794.55      720.50     78.46 o
   2   6  14      278.29      231.23     43.47 o
   3   6  14      237.56      248.43     45.01 o
   4   6  14     2243.16     2171.19    136.97 o
   5   6  14      712.08      653.24     73.00 o
   6   6  14       88.61       50.16     34.98 o
   7   6  14      560.17      541.12     65.21 o
   8   6  14      164.65      154.39     61.23 o
   9   6  14        0.99      -20.19     32.91 o
  10   6  14       50.80       18.62      9.30 o
  11   6  14        3.08      -25.33     38.54 o
  12   6  14       18.15       24.61     31.43 o
  13   6  14       58.84       72.33     32.45 o
   1   7  14        4.53       35.56     23.24 o
   2   7  14      407.60      386.30     61.24 o
   3   7  14      139.21       93.48     26.37 o
   4   7  14      495.79      522.48     71.11 o
   5   7  14      684.70      685.72     79.78 o
   6   7  14        0.71        2.14     20.41 o
   7   7  14      100.98      111.65     31.74 o
   8   7  14       57.85       75.09     47.03 o
   9   7  14        7.04       -3.86      6.06 o
  10   7  14       20.64       53.60     41.26 o
  11   7  14      123.64      168.37     72.48 o
  12   7  14       13.61       13.65     25.07 o
   0   8  14      624.70      664.12    121.68 o
   1   8  14      615.67      634.33     81.76 o
   2   8  14        0.11       14.69     12.31 o
   3   8  14        8.02        7.13      7.61 o
   4   8  14      227.79      264.84     54.97 o
   5   8  14      134.06      191.69     43.14 o
   6   8  14       47.55       19.26      9.36 o
   7   8  14      356.55      398.47     62.82 o
   8   8  14        3.27       18.16     27.17 o
   9   8  14      168.51      179.72     77.15 o
  10   8  14        3.52      -12.28     10.29 o
  11   8  14       39.55       49.44     42.38 o
   1   9  14      258.70      276.59     54.40 o
   2   9  14      106.64      117.93     40.52 o
   3   9  14      600.64      721.83     91.32 o
   4   9  14        7.28       10.49     17.18 o
   5   9  14       20.03       11.50     24.26 o
   6   9  14        8.10        0.77     34.29 o
   7   9  14        5.92       50.45     47.02 o
   8   9  14      265.18      289.41     92.45 o
   9   9  14       53.25       84.71     58.83 o
  10   9  14      150.67      204.62     83.74 o
   0  10  14        8.48        6.52     27.78 o
   1  10  14       60.47       61.38     27.10 o
   2  10  14      240.99      269.12     58.55 o
   3  10  14        4.73        5.80      2.52 o
   4  10  14       27.53       26.82     20.12 o
   5  10  14       77.47       87.71     33.66 o
   6  10  14       24.41       32.15     23.01 o
   7  10  14        4.82       -7.30     14.00 o
   8  10  14       24.51       69.30     48.51 o
   1  11  14       35.33       28.26     24.29 o
   2  11  14       82.11       71.83     29.42 o
   3  11  14       37.53       88.23     33.91 o
   4  11  14        0.04      -14.33     21.47 o
   5  11  14        4.52       18.69     17.53 o
   6  11  14       83.44       95.56     33.64 o
   0  12  14      166.15      194.45     79.16 o
   1  12  14       46.94       43.16     30.07 o
   1   1  15      355.30      384.29     30.76 o
   2   1  15       24.81       15.59     25.29 o
   3   1  15       32.09       17.92     22.23 o
   4   1  15      149.62      119.61     22.09 o
   5   1  15       18.23       21.25     13.49 o
   6   1  15       28.07       27.80     13.93 o
   7   1  15       29.45       21.96      6.08 o
   8   1  15      440.49      393.41     49.83 o
   9   1  15      382.97      389.30     50.20 o
  10   1  15       80.83       69.33     22.55 o
  11   1  15       42.53       22.76      7.72 o
  12   1  15       28.72       -4.16     20.70 o
  13   1  15      247.77      281.62     57.80 o
  14   1  15        8.64        6.21     14.52 o
  15   1  15       38.90       34.25     17.91 o
   0   2  15     3474.38     3236.65    209.71 o
   1   2  15      155.43      170.00     32.49 o
   2   2  15       61.32       53.09     15.61 o
   3   2  15       83.00       47.67     19.03 o
   4   2  15       18.07       23.97     24.07 o
   5   2  15        0.20       10.43     17.97 o
   6   2  15      443.72      438.41     43.05 o
   7   2  15      396.96      400.64     40.46 o
   8   2  15      483.76      515.25     69.66 o
   9   2  15      234.10      242.26     49.66 o
  10   2  15        7.26       12.66     12.49 o
  11   2  15        7.76        3.10      9.14 o
  12   2  15      229.41      219.27     51.92 o
  13   2  15        0.10        1.25      6.68 o
  14   2  15       44.36       45.85     25.38 o
   1   3  15        8.37       38.66     16.87 o
   2   3  15      857.24      777.07     73.55 o
   3   3  15      923.99      908.87     79.09 o
   4   3  15      152.65      140.18     25.81 o
   5   3  15      295.31      283.99     41.07 o
   6   3  15      557.95      597.42     52.89 o
   7   3  15      114.53      109.30     21.47 o
   8   3  15      731.89      737.67     87.62 o
   9   3  15      199.35      260.99     55.14 o
  10   3  15       70.90       86.13     30.94 o
  11   3  15        0.13       19.03     14.25 o
  12   3  15        2.54       10.07     12.83 o
  13   3  15       25.87       31.40     17.61 o
  14   3  15        5.85      -10.10     14.45 o
   0   4  15     1271.70     1144.79    132.18 o
   1   4  15        0.28        5.72     45.39 o
   2   4  15       74.85       48.82     37.56 o
   3   4  15       19.53       18.21     20.77 o
   4   4  15      663.10      681.95     70.83 o
   5   4  15      455.96      434.40     57.48 o
   6   4  15       50.57       32.16     14.86 o
   7   4  15      108.58       97.93     24.53 o
   8   4  15        0.10       21.37     22.41 o
   9   4  15      174.26      230.66     53.73 o
  10   4  15      149.00      192.29     51.23 o
  11   4  15      100.75      125.82     43.24 o
  12   4  15        0.13       35.61     23.35 o
  13   4  15        1.58       21.80     17.99 o
  14   4  15        2.35        2.85      9.07 o
   1   5  15       45.12       36.74      9.38 o
   2   5  15     1613.09     1595.97    113.14 o
   3   5  15     1803.85     1761.22    118.88 o
   4   5  15     1133.04     1144.92     96.63 o
   5   5  15      204.99      204.29     38.25 o
   6   5  15      439.74      421.18     56.62 o
   7   5  15        7.66       11.39     10.74 o
   8   5  15      376.29      342.29     89.74 o
   9   5  15      214.62      234.72     77.17 o
  10   5  15     1015.24     1064.90    114.78 o
  11   5  15       47.94       37.48     35.91 o
  12   5  15       71.39       53.36     61.66 o
  13   5  15      113.21      120.13     35.08 o
   0   6  15        8.94        0.49      9.97 o
   1   6  15      870.61      934.34     88.94 o
   2   6  15      239.44      206.24     41.78 o
   3   6  15       97.30       74.60     21.12 o
   4   6  15      768.49      841.73     86.34 o
   5   6  15       13.05       16.18     13.23 o
   6   6  15       41.86       49.33     18.53 o
   7   6  15       17.66       16.31     17.07 o
   8   6  15        8.00      -30.70     36.41 o
   9   6  15        0.14      -27.35     35.97 o
  10   6  15       93.57      100.75     49.91 o
  11   6  15       12.08       12.83     21.10 o
  12   6  15       93.85      116.05     38.45 o
  13   6  15        1.10        7.29     17.12 o
   1   7  15       21.75       30.78     21.92 o
   2   7  15      152.45      156.49     41.62 o
   3   7  15      142.01      123.74     36.91 o
   4   7  15      293.52      262.60     49.84 o
   5   7  15      736.61      763.62     85.54 o
   6   7  15      248.86      250.57     48.75 o
   7   7  15      271.58      283.19     50.64 o
   8   7  15      226.40      144.12     59.26 o
   9   7  15       53.99       35.16     37.01 o
  10   7  15      211.89      207.02     76.24 o
  11   7  15       48.05       48.91     31.67 o
  12   7  15        3.91       24.10     22.85 o
   0   8  15       27.16       52.74     48.35 o
   1   8  15      176.81      216.61     50.96 o
   2   8  15      101.05       97.91     35.06 o
   3   8  15        3.32        3.65     11.60 o
   4   8  15        8.70       25.00     20.97 o
   5   8  15       23.99       36.71     20.98 o
   6   8  15       25.25       49.43     22.22 o
   7   8  15        9.50       28.97     27.70 o
   8   8  15       18.56       37.70     32.12 o
   9   8  15       10.55       -4.34      3.79 o
  10   8  15       15.98       15.27     25.81 o
  11   8  15       23.43       50.43     46.37 o
   1   9  15       15.51       24.69     16.20 o
   2   9  15       96.50       85.34     31.42 o
   3   9  15      289.23      344.89     64.08 o
   4   9  15       11.58       14.69     26.86 o
   5   9  15        1.70        1.01      4.30 o
   6   9  15      105.85      138.67     39.66 o
   7   9  15      207.71      219.01     84.57 o
   8   9  15       61.72       58.00     46.67 o
   9   9  15       15.67       52.41     49.61 o
   0  10  15       56.52       88.72     53.32 o
   1  10  15       12.18       17.71     18.29 o
   2  10  15        0.18        1.83     14.57 o
   3  10  15       27.58       32.66     15.45 o
   4  10  15      177.36      223.26     51.99 o
   5  10  15       22.78       19.06     31.76 o
   6  10  15       11.98       24.19     20.03 o
   7  10  15        0.00       -0.07     14.85 o
   8  10  15        9.25       15.76     34.20 o
   1  11  15       36.60       33.63     19.83 o
   2  11  15        7.44      -11.01     10.55 o
   3  11  15        3.96        4.01     11.98 o
   4  11  15       59.98       53.88     25.08 o
   5  11  15        5.54       13.32      6.72 o
   0   0  16     5232.04     5011.70    238.09 o
   1   0  16     2053.42     1849.04    100.88 o
   2   0  16      217.72      208.34     33.59 o
   3   0  16     1950.20     1748.05     94.30 o
   4   0  16        0.05       -4.19      9.90 o
   5   0  16     3062.64     3107.53    110.20 o
   6   0  16     1230.21     1256.22     84.56 o
   7   0  16     2115.38     2016.44    102.95 o
   8   0  16     1765.43     1860.20    192.36 o
   9   0  16      974.10      946.28    140.08 o
  10   0  16      162.39      107.19     45.18 o
  11   0  16      115.98      112.19     47.17 o
  12   0  16       22.35      -19.80     25.84 o
  13   0  16      407.63      544.44    118.30 o
  14   0  16      195.61      162.09     63.62 o
   1   1  16      261.11      246.05     25.99 o
   2   1  16      128.78      159.44     26.65 o
   3   1  16      532.13      569.85     40.43 o
   4   1  16      101.11       77.74     14.51 o
   5   1  16      163.13      151.39     18.37 o
   6   1  16     1642.06     1554.82     59.71 o
   7   1  16     4332.67     4301.27    131.79 o
   8   1  16     1999.22     1970.34    117.25 o
   9   1  16      169.93      109.52     24.36 o
  10   1  16       91.32       49.01     20.54 o
  11   1  16       19.81      -17.07     23.16 o
  12   1  16       72.80       63.14     21.93 o
  13   1  16      197.75      163.29     43.85 o
  14   1  16      149.41      135.90     32.39 o
   0   2  16        4.69        6.49     26.00 o
   1   2  16      396.34      292.06     42.66 o
   2   2  16        6.21       -1.72      8.25 o
   3   2  16        0.46        1.94     15.40 o
   4   2  16      493.41      501.53     48.77 o
   5   2  16      382.33      362.94     41.07 o
   6   2  16     1710.47     1704.38     88.96 o
   7   2  16      612.07      608.47     51.97 o
   8   2  16      124.01      144.30     34.59 o
   9   2  16       11.66        6.92     13.33 o
  10   2  16        8.67        6.20     18.53 o
  11   2  16        0.01        3.57      7.34 o
  12   2  16        5.94        2.93     12.30 o
  13   2  16       63.87       47.95     28.44 o
  14   2  16       95.42       99.58     36.70 o
   1   3  16        2.44        6.59      5.75 o
   2   3  16       29.66       43.45     21.93 o
   3   3  16        0.55       30.11     16.56 o
   4   3  16        0.17      -19.13     19.62 o
   5   3  16      274.28      242.58     39.75 o
   6   3  16      370.32      417.38     44.90 o
   7   3  16      207.98      223.19     32.45 o
   8   3  16        4.84        2.95     19.73 o
   9   3  16       34.10       61.67     26.19 o
  10   3  16      282.20      283.04     57.36 o
  11   3  16        0.07       -4.35     23.95 o
  12   3  16        2.68        9.86      8.60 o
  13   3  16       42.99       39.27     19.40 o
  14   3  16       46.48       89.58     37.27 o
   0   4  16      635.81      767.81    111.28 o
   1   4  16      549.22      606.62     69.46 o
   2   4  16      694.12      704.74     74.19 o
   3   4  16      177.38      220.88     40.36 o
   4   4  16      211.79      199.07     39.22 o
   5   4  16      142.63      110.84     29.01 o
   6   4  16       74.31       55.14     20.39 o
   7   4  16       62.57       79.23     24.55 o
   8   4  16      153.97      177.75     59.07 o
   9   4  16       12.14       66.95     32.51 o
  10   4  16        7.09       60.17     34.68 o
  11   4  16      425.51      508.88     81.15 o
  12   4  16        3.77       29.71     22.11 o
  13   4  16       32.20       45.33     31.73 o
   1   5  16        0.32      -10.39     20.72 o
   2   5  16      202.10      181.68     37.97 o
   3   5  16     1321.94     1207.50    101.75 o
   4   5  16      184.60      203.10     41.55 o
   5   5  16       93.12      133.53     33.86 o
   6   5  16       55.77       91.49     28.98 o
   7   5  16       13.98       56.11     48.37 o
   8   5  16       60.44      159.28     69.23 o
   9   5  16       13.51       63.53     30.03 o
  10   5  16      110.19      170.22     66.80 o
  11   5  16        0.70        2.14     28.24 o
  12   5  16       79.06       49.28     63.26 o
  13   5  16       19.41       27.45      9.32 o
   0   6  16      128.17       92.81     34.60 o
   1   6  16      329.91      390.77     59.97 o
   2   6  16      143.79      126.56     33.36 o
   3   6  16      528.35      492.13     69.45 o
   4   6  16       93.27       62.33     23.15 o
   5   6  16      479.54      437.65     60.93 o
   6   6  16      131.85      118.02     30.34 o
   7   6  16      386.54      390.14     96.28 o
   8   6  16       67.52       16.17     29.65 o
   9   6  16      105.64       54.75     37.02 o
  10   6  16       49.38        4.81     11.87 o
  11   6  16       63.58       82.49     34.04 o
  12   6  16      166.70      239.00     58.73 o
   1   7  16      902.24      854.84     95.71 o
   2   7  16      100.36       89.42     31.36 o
   3   7  16      220.12      260.91     52.90 o
   4   7  16      329.10      391.12     64.02 o
   5   7  16      100.28       96.60     31.30 o
   6   7  16       35.76       30.19     14.49 o
   7   7  16        9.37      -10.93     19.01 o
   8   7  16        0.69      -10.29     23.84 o
   9   7  16        5.88       -5.58      6.05 o
  10   7  16       43.14       66.24     44.14 o
  11   7  16        4.57       18.24     28.36 o
   0   8  16       51.75       60.86     42.42 o
   1   8  16      178.70      234.00     52.85 o
   2   8  16       27.78       39.88     20.80 o
   3   8  16       68.65       61.96     27.43 o
   4   8  16        0.58        4.91     13.72 o
   5   8  16      531.63      627.78     83.25 o
   6   8  16      106.75      115.21     37.30 o
   7   8  16       14.42       10.38     20.18 o
   8   8  16       70.42       93.52     54.12 o
   9   8  16        8.02       23.48     22.33 o
  10   8  16        5.08      -17.62     20.34 o
   1   9  16      106.30      140.13     42.79 o
   2   9  16        6.11       14.48     15.53 o
   3   9  16       73.44       88.91     36.21 o
   4   9  16       13.97       53.05     25.58 o
   5   9  16      191.61      212.13     51.06 o
   6   9  16        8.22       13.71     22.83 o
   7   9  16       11.38       61.40     45.37 o
   8   9  16        7.87       25.53     42.05 o
   9   9  16       84.80      136.29     71.74 o
   0  10  16      409.63      406.38    103.42 o
   1  10  16       10.44       15.77     14.93 o
   2  10  16       62.71       60.20     29.06 o
   3  10  16       19.04       35.77     18.53 o
   4  10  16       26.26       45.69     27.57 o
   5  10  16      114.83       87.25     31.51 o
   6  10  16        0.01       21.04     45.69 o
   7  10  16       11.94       32.41     42.97 o
   1  11  16       52.38       52.37     27.52 o
   2  11  16        2.63        4.88     15.78 o
   3  11  16       99.10      123.74     42.54 o
   4  11  16        2.31       -3.37     12.16 o
   1   1  17       28.61       17.56     16.09 o
   2   1  17     1466.08     1362.48     65.81 o
   3   1  17      127.22      127.26     18.31 o
   4   1  17       21.92       20.06     12.25 o
   5   1  17      875.37      895.82     51.02 o
   6   1  17      129.44      122.79     19.22 o
   7   1  17      107.73      133.90     31.15 o
   8   1  17       73.81       75.77     23.80 o
   9   1  17      164.25      182.01     33.53 o
  10   1  17        0.10      -18.78     21.35 o
  11   1  17        1.88       -0.76     14.70 o
  12   1  17       35.48       32.05     15.49 o
  13   1  17       55.82       60.60     20.68 o
  14   1  17        1.07       -1.49     11.30 o
   0   2  17     3125.49     3380.90    224.92 o
   1   2  17       21.80       15.20     14.63 o
   2   2  17        4.54        6.29     25.28 o
   3   2  17        9.52        6.69     17.95 o
   4   2  17      717.18      695.70     58.85 o
   5   2  17      139.91      151.51     28.54 o
   6   2  17     2931.83     3044.22    123.44 o
   7   2  17       31.79       41.67     21.84 o
   8   2  17       86.73       79.08     23.06 o
   9   2  17        0.02       -9.10     16.43 o
  10   2  17       13.84       10.48     18.41 o
  11   2  17       58.61       71.64     30.48 o
  12   2  17       98.45      119.44     36.52 o
  13   2  17       23.27       34.24     13.55 o
  14   2  17        3.20       -4.60     13.09 o
   1   3  17      181.15      174.54     37.79 o
   2   3  17       78.89       59.12     21.52 o
   3   3  17       71.85       98.26     27.81 o
   4   3  17       27.27       15.53     19.71 o
   5   3  17     1365.19     1366.20     85.26 o
   6   3  17      153.80      146.85     28.29 o
   7   3  17      639.96      624.44     82.94 o
   8   3  17      272.94      235.21     51.60 o
   9   3  17      168.42      211.99     52.36 o
  10   3  17       64.93       68.33     29.84 o
  11   3  17      149.36      157.98     45.99 o
  12   3  17       25.06       66.49     32.57 o
  13   3  17        1.44       14.16     15.20 o
   0   4  17      145.46      187.09     63.03 o
   1   4  17      286.73      370.40     58.37 o
   2   4  17     1451.63     1400.37    107.48 o
   3   4  17      172.72      146.37     32.96 o
   4   4  17     2571.30     2430.00    140.50 o
   5   4  17      149.03      122.35     29.61 o
   6   4  17      856.73      829.17     79.72 o
   7   4  17       68.21       56.93     33.73 o
   8   4  17      254.21      334.05     63.50 o
   9   4  17        1.68       28.57     25.42 o
  10   4  17       25.45       46.54     30.75 o
  11   4  17        0.01       48.81     30.74 o
  12   4  17       12.22       47.41     29.58 o
  13   4  17        9.00        1.26     18.36 o
   1   5  17      135.48      119.76     27.37 o
   2   5  17       40.65        8.76     21.36 o
   3   5  17        4.04        6.28      9.15 o
   4   5  17      104.29      121.94     32.76 o
   5   5  17      513.87      519.32     68.04 o
   6   5  17        0.00        5.92     13.04 o
   7   5  17       79.78      103.51     54.36 o
   8   5  17       18.74       59.91     41.18 o
   9   5  17       28.18       87.65     41.27 o
  10   5  17       75.78       98.94     35.44 o
  11   5  17        0.03       -0.82     29.61 o
  12   5  17        0.03        2.69     36.73 o
   0   6  17      325.80      392.47     83.25 o
   1   6  17      327.03      278.20     49.06 o
   2   6  17       17.56        5.96     23.15 o
   3   6  17       47.86       33.24     16.50 o
   4   6  17      831.23      824.58     88.54 o
   5   6  17      156.29      144.14     34.96 o
   6   6  17       28.14        7.53     20.80 o
   7   6  17       25.80       11.30     24.36 o
   8   6  17      109.11       95.85     41.97 o
   9   6  17       53.77       10.20     26.75 o
  10   6  17       12.02       18.01     42.48 o
  11   6  17       17.18       32.19     19.88 o
  12   6  17        5.46       10.98     24.75 o
   1   7  17       29.32       27.79     18.10 o
   2   7  17      166.37      154.40     41.12 o
   3   7  17      441.05      454.63     68.85 o
   4   7  17      301.37      327.09     59.34 o
   5   7  17       18.33       36.06     15.85 o
   6   7  17      243.48      248.27     48.39 o
   7   7  17      622.74      634.86    132.23 o
   8   7  17       27.30       10.72     20.64 o
   9   7  17       27.31       16.91     19.90 o
  10   7  17       30.11      -16.90     38.11 o
  11   7  17       65.42      114.02     41.17 o
   0   8  17      164.00      197.33     70.68 o
   1   8  17       15.63       36.29     23.17 o
   2   8  17       33.04       21.98     14.86 o
   3   8  17       13.57        8.74     20.63 o
   4   8  17       25.93       54.56     28.44 o
   5   8  17       32.96       58.87     27.75 o
   6   8  17       15.17       33.47     22.01 o
   7   8  17       64.40       74.68     47.40 o
   8   8  17       30.00       85.57     46.05 o
   9   8  17      356.57      427.72    119.63 o
   1   9  17        9.09        4.06     17.30 o
   2   9  17       95.38      113.81     38.34 o
   3   9  17       25.24       26.77     29.50 o
   4   9  17        1.43       27.20     17.39 o
   5   9  17        2.97       11.11     19.90 o
   6   9  17       88.96      148.08     72.25 o
   7   9  17      170.13      207.86     86.38 o
   8   9  17       43.68       61.21     44.65 o
   0  10  17       35.76       50.71     41.91 o
   1  10  17       47.27       32.17     21.74 o
   2  10  17       37.88       40.25     19.89 o
   3  10  17       74.56       99.39     33.98 o
   4  10  17        8.95        5.65     15.56 o
   5  10  17       93.00       98.89     36.25 o
   6  10  17       28.34       69.26     49.21 o
   1  11  17       10.80       -9.22     14.44 o
   0   0  18      758.74      663.36     89.90 o
   1   0  18      205.37      202.49     34.84 o
   2   0  18      875.13      835.31     71.17 o
   3   0  18      116.10      118.51     25.17 o
   4   0  18       25.91       24.68     12.15 o
   5   0  18      435.77      419.18     51.52 o
   6   0  18       73.70       39.47     19.73 o
   7   0  18       48.20       28.71     13.26 o
   8   0  18       66.98       54.55     19.14 o
   9   0  18      230.33      199.71     64.37 o
  10   0  18        4.85      -13.51     32.22 o
  11   0  18        2.56      -50.34     33.56 o
  12   0  18       67.63       51.88     15.53 o
  13   0  18       79.92       59.09     31.78 o
   1   1  18       53.77       41.88      8.04 o
   2   1  18      507.37      528.43     42.17 o
   3   1  18      149.39      139.30     19.04 o
   4   1  18      207.33      223.38     26.21 o
   5   1  18     1849.21     1900.79     76.28 o
   6   1  18     5602.66     5485.60    149.18 o
   7   1  18     1095.84     1069.04     87.86 o
   8   1  18     1887.50     1972.15    122.85 o
   9   1  18        4.07      -18.47     15.74 o
  10   1  18        5.88      -11.17     17.80 o
  11   1  18        4.49      -25.39     25.94 o
  12   1  18        3.75      -23.98     26.20 o
  13   1  18       14.05      -17.76     20.15 o
   0   2  18      357.50      431.81     58.81 o
   1   2  18       16.99       35.58     22.65 o
   2   2  18        1.55       -9.83     15.59 o
   3   2  18      292.53      277.40     39.12 o
   4   2  18      191.30      207.49     33.30 o
   5   2  18      295.24      349.98     43.85 o
   6   2  18      280.20      305.28     31.56 o
   7   2  18      139.41      104.02     31.81 o
   8   2  18        7.01       -1.94      6.78 o
   9   2  18       19.27        6.90     22.12 o
  10   2  18        3.20      -19.28     20.04 o
  11   2  18       57.61       40.33     22.20 o
  12   2  18        3.77       -2.23     15.36 o
  13   2  18       72.04       71.78     28.80 o
   1   3  18        0.42        0.87     12.68 o
   2   3  18      364.70      439.19     61.10 o
   3   3  18      399.87      420.31     59.61 o
   4   3  18      696.25      809.16     67.61 o
   5   3  18     1295.60     1295.83     85.94 o
   6   3  18      339.97      321.28     42.36 o
   7   3  18     1093.21     1143.07    114.91 o
   8   3  18       25.96       47.21     21.72 o
   9   3  18       93.12      114.43     37.31 o
  10   3  18      230.95      235.07     56.59 o
  11   3  18        2.03        0.30      4.63 o
  12   3  18       10.46       21.87     17.95 o
  13   3  18        9.17       19.87     18.42 o
   0   4  18      434.28      515.19     97.06 o
   1   4  18       96.54       88.03     30.91 o
   2   4  18      184.53      194.22     37.96 o
   3   4  18      942.67      941.46     91.50 o
   4   4  18      175.26      201.93     43.64 o
   5   4  18      377.17      410.89     59.67 o
   6   4  18      370.79      396.84     57.46 o
   7   4  18        3.58        7.78     25.06 o
   8   4  18        5.56       23.13     22.42 o
   9   4  18       35.71       48.15     29.47 o
  10   4  18       47.53       80.88     35.25 o
  11   4  18       65.27      106.40     41.55 o
  12   4  18      164.53      235.71     59.67 o
   1   5  18      234.13      187.75     38.84 o
   2   5  18       52.68       22.09     15.45 o
   3   5  18        6.82       13.08     13.75 o
   4   5  18        1.55        5.35     30.19 o
   5   5  18      159.58      162.32     37.68 o
   6   5  18       97.33      118.35     33.29 o
   7   5  18        5.16       22.44     35.04 o
   8   5  18       12.96       66.30     34.21 o
   9   5  18        9.22       71.66     37.46 o
  10   5  18       23.46       58.83     35.32 o
  11   5  18       23.63       17.04     34.12 o
  12   5  18       12.19       10.19     22.36 o
   0   6  18       82.72       94.00     42.51 o
   1   6  18      118.15      103.15     30.56 o
   2   6  18        5.01       -0.12      9.12 o
   3   6  18      257.25      293.13     53.73 o
   4   6  18      131.55      144.19     38.55 o
   5   6  18       69.61       75.36     23.23 o
   6   6  18       41.43       38.50     27.39 o
   7   6  18        0.88      -17.22     32.60 o
   8   6  18       21.97       -1.05     23.73 o
   9   6  18      154.91      161.77     66.06 o
  10   6  18        0.00       -0.59     35.99 o
  11   6  18       10.24        6.84     20.22 o
   1   7  18       79.88       79.25     26.91 o
   2   7  18        1.42       -1.22     15.15 o
   3   7  18      123.77      106.08     32.33 o
   4   7  18      195.28      192.07     45.91 o
   5   7  18        2.42       -2.30     22.91 o
   6   7  18        2.20      -13.31      9.88 o
   7   7  18      134.21      149.42     65.11 o
   8   7  18       51.09       -0.22     28.87 o
   9   7  18       61.99       39.90     38.12 o
  10   7  18       76.56      103.36     58.54 o
   0   8  18        2.71       10.44     16.78 o
   1   8  18       74.07       92.72     33.49 o
   2   8  18       25.36        9.46     15.57 o
   3   8  18       17.25        4.62      8.50 o
   4   8  18       93.13      116.42     38.84 o
   5   8  18        4.44       18.19     18.71 o
   6   8  18       10.02       13.30     24.47 o
   7   8  18       29.55       -7.62     31.20 o
   8   8  18        0.02       14.47     18.30 o
   9   8  18        4.84       25.18     32.54 o
   1   9  18        1.32       27.94     21.46 o
   2   9  18      123.16      101.45     37.16 o
   3   9  18       97.02      132.54     43.78 o
   4   9  18       12.05       16.47     18.01 o
   5   9  18      274.87      291.49     61.98 o
   6   9  18      218.44      344.78    103.64 o
   7   9  18      199.12      265.86     96.70 o
   0  10  18        1.81       11.42     20.32 o
   1  10  18        0.74       11.71     14.72 o
   2  10  18       93.16      121.57     42.23 o
   3  10  18       13.81       29.23     28.09 o
   4  10  18        1.14        5.14     20.90 o
   1   1  19      344.09      329.55     30.37 o
   2   1  19       24.40       11.96     14.72 o
   3   1  19       73.11       40.45     22.79 o
   4   1  19      292.85      313.97     32.36 o
   5   1  19       11.27        7.21      8.33 o
   6   1  19      166.87      190.81     30.31 o
   7   1  19      228.85      187.48     35.03 o
   8   1  19      449.93      417.24     57.78 o
   9   1  19        7.16       12.08      5.76 o
  10   1  19        4.93      -13.19     24.12 o
  11   1  19       22.56        6.87     12.28 o
  12   1  19        8.92       -2.69     14.08 o
  13   1  19       63.75      109.79     38.76 o
   0   2  19     1381.80     1419.44    105.79 o
   1   2  19      181.72      170.16     24.65 o
   2   2  19      184.42      227.48     29.97 o
   3   2  19     1541.81     1680.09     79.87 o
   4   2  19      789.32      872.14     56.97 o
   5   2  19     2607.19     2613.28     96.55 o
   6   2  19        0.00        6.62     10.94 o
   7   2  19      196.34      201.36     47.71 o
   8   2  19      222.98      235.03     51.86 o
   9   2  19       51.46       35.56     19.26 o
  10   2  19        0.06       -2.74      4.44 o
  11   2  19        1.22       -7.03      4.69 o
  12   2  19       33.28       36.70     19.57 o
   1   3  19      113.90      110.46     32.13 o
   2   3  19      724.24      740.54     80.17 o
   3   3  19      105.74      167.64     34.08 o
   4   3  19      879.95      884.96     72.79 o
   5   3  19        7.13        5.44     14.13 o
   6   3  19      171.20      178.59     32.62 o
   7   3  19      135.85      174.03     45.46 o
   8   3  19        9.86        3.23     17.90 o
   9   3  19       48.43       64.77     31.09 o
  10   3  19      122.94      147.16     45.62 o
  11   3  19       28.93       31.47     18.32 o
  12   3  19        1.29        7.52     18.58 o
   0   4  19       32.16       73.32     46.70 o
   1   4  19      177.85      162.13     42.96 o
   2   4  19      284.58      256.36     47.36 o
   3   4  19     3663.81     3369.39    178.07 o
   4   4  19      103.12      122.09     36.19 o
   5   4  19     1245.38     1275.36    106.22 o
   6   4  19        3.41       28.65     20.80 o
   7   4  19       66.64       92.29     34.21 o
   8   4  19       10.25       26.07     22.03 o
   9   4  19       28.96       67.39     35.21 o
  10   4  19        1.86       44.86     30.91 o
  11   4  19       16.16       50.50     31.67 o
  12   4  19       81.07      144.28     48.69 o
   1   5  19      122.87       92.67     27.08 o
   2   5  19       27.74       27.32     16.59 o
   3   5  19       19.39       48.44     19.52 o
   4   5  19     1192.63     1216.86    108.80 o
   5   5  19       51.57       53.55     24.70 o
   6   5  19      110.30      195.89     71.18 o
   7   5  19       16.32       99.10     58.69 o
   8   5  19        4.45       55.79     42.73 o
   9   5  19      138.77      207.00     56.28 o
  10   5  19       16.57       42.34     32.56 o
  11   5  19        0.80       38.85     27.51 o
   0   6  19        0.40       -7.54     23.15 o
   1   6  19       88.37       81.33     26.52 o
   2   6  19        9.55       -1.99     12.70 o
   3   6  19      176.36      141.20     38.63 o
   4   6  19      288.20      335.76     58.07 o
   5   6  19       16.98        3.99      7.49 o
   6   6  19       51.91       52.51      9.67 o
   7   6  19      199.29      174.12     61.58 o
   8   6  19        1.75      -34.77     50.78 o
   9   6  19       34.87       57.65     67.56 o
  10   6  19        5.58       21.25     48.11 o
   1   7  19        4.33        0.62     14.33 o
   2   7  19        3.89       -2.22     12.36 o
   3   7  19       55.30       56.42     25.55 o
   4   7  19        7.04       14.38      5.34 o
   5   7  19       18.96        8.66     19.12 o
   6   7  19       77.56       72.65     41.42 o
   7   7  19        0.42      -13.72     16.31 o
   8   7  19       35.15       34.12     34.58 o
   9   7  19      179.22      198.52     76.09 o
   0   8  19      487.65      507.61    114.78 o
   1   8  19      180.02      234.75     55.81 o
   2   8  19        1.08       14.01     13.62 o
   3   8  19       10.28       22.79     20.01 o
   4   8  19      562.22      666.38     89.18 o
   5   8  19       22.44       33.75     18.99 o
   6   8  19        2.13       19.32     32.04 o
   7   8  19       71.51      145.68     67.01 o
   8   8  19        0.55      -20.79     20.05 o
   1   9  19       21.51       49.24     28.02 o
   2   9  19        2.65       26.64     21.94 o
   3   9  19      155.88      170.11     49.53 o
   4   9  19       29.83       84.47     36.58 o
   5   9  19       14.70       69.20     53.44 o
   6   9  19       10.05       12.04     24.98 o
   0  10  19       11.06       25.24     29.49 o
   1  10  19       26.37       73.02     33.36 o
   2  10  19        0.88       12.07     15.83 o
   0   0  20     1504.89     1487.02    147.43 o
   1   0  20      556.05      453.76     56.52 o
   2   0  20       39.84       36.76     12.99 o
   3   0  20        2.28       -7.69     15.19 o
   4   0  20       20.79      -10.67     12.77 o
   5   0  20      943.58      925.49     84.68 o
   6   0  20       11.48      -10.57     22.91 o
   7   0  20      714.28      694.07    124.46 o
   8   0  20     1407.25     1418.03    185.88 o
   9   0  20      175.54      137.28     52.80 o
  10   0  20        5.51      -26.14     29.49 o
  11   0  20       81.32       57.75     35.13 o
  12   0  20      108.63      108.30     51.34 o
   1   1  20       72.90       47.88     14.68 o
   2   1  20       75.53       28.04     16.94 o
   3   1  20       47.84       30.84     16.29 o
   4   1  20      335.27      297.11     27.42 o
   5   1  20      134.49      121.51     17.64 o
   6   1  20       10.67        5.99     13.10 o
   7   1  20     1396.45     1453.83    107.43 o
   8   1  20       38.13       16.89     17.02 o
   9   1  20       26.06        9.19     30.60 o
  10   1  20       28.68       21.88     23.17 o
  11   1  20      165.77      202.54     49.67 o
  12   1  20        2.46      -24.19     22.46 o
   0   2  20      177.40      206.49     41.96 o
   1   2  20      101.88      159.71     25.76 o
   2   2  20      131.07      164.22     25.70 o
   3   2  20      242.62      262.91     33.10 o
   4   2  20       10.00       27.22     15.25 o
   5   2  20      174.82      211.46     35.38 o
   6   2  20        5.37       -1.25     20.65 o
   7   2  20      557.37      551.28     81.42 o
   8   2  20      650.16      805.05    100.60 o
   9   2  20        3.63       12.99     20.75 o
  10   2  20       46.20       37.43     18.10 o
  11   2  20        9.06        7.07     18.88 o
  12   2  20        0.10       -1.12      8.56 o
   1   3  20      134.05      127.39     33.25 o
   2   3  20      292.50      298.93     44.29 o
   3   3  20      314.77      342.75     46.24 o
   4   3  20       89.88      136.57     31.81 o
   5   3  20      123.04      139.13     29.65 o
   6   3  20      184.58      172.51     46.45 o
   7   3  20      142.06      154.25     44.92 o
   8   3  20       12.17        8.91     11.98 o
   9   3  20        1.28       11.34     14.89 o
  10   3  20        5.57       37.00     27.94 o
  11   3  20       18.87       45.51     25.14 o
   0   4  20      285.94      241.92     69.70 o
   1   4  20      111.09       91.60     32.41 o
   2   4  20        6.73        6.67     26.38 o
   3   4  20      123.11      135.19     37.04 o
   4   4  20        6.65        6.60     20.42 o
   5   4  20        0.14        6.89     15.45 o
   6   4  20       39.30       44.09     27.19 o
   7   4  20       41.26       60.55     30.34 o
   8   4  20       17.69       18.55     23.36 o
   9   4  20        3.25       26.91     27.99 o
  10   4  20       11.42       38.13     26.00 o
  11   4  20       86.13      144.50     47.57 o
   1   5  20       39.56       19.86      8.48 o
   2   5  20        3.23        8.26      7.32 o
   3   5  20       51.06       55.68     25.36 o
   4   5  20      570.40      604.16     78.00 o
   5   5  20      138.77      167.89     41.53 o
   6   5  20        0.38       63.88     45.69 o
   7   5  20      153.06      198.74     55.29 o
   8   5  20        0.34       37.78     26.13 o
   9   5  20        0.90       36.29     31.06 o
  10   5  20       47.91       84.50     41.22 o
   0   6  20        7.85       29.88     26.46 o
   1   6  20      127.48      146.12     39.42 o
   2   6  20       27.98       30.32     19.50 o
   3   6  20        4.08        0.88     12.15 o
   4   6  20        3.12      -15.20     14.65 o
   5   6  20       14.32        8.86     14.79 o
   6   6  20      128.28       87.72     47.32 o
   7   6  20       10.16      -14.66     38.68 o
   8   6  20       15.56      -20.85     42.26 o
   9   6  20       48.57       97.25     40.78 o
   1   7  20       15.08       23.54     14.76 o
   2   7  20       55.88       75.69     30.45 o
   3   7  20       88.00       92.02     34.62 o
   4   7  20       37.10       33.33     14.89 o
   5   7  20       83.34      106.63     35.21 o
   6   7  20       24.62       -4.37     33.73 o
   7   7  20        2.09       -7.89     21.70 o
   8   7  20       14.51        1.99     22.20 o
   0   8  20       50.62       92.44     52.41 o
   1   8  20        5.30       12.45     20.10 o
   2   8  20       20.58       46.36     25.39 o
   3   8  20       18.51       49.92     28.09 o
   4   8  20       35.97       52.45     27.73 o
   5   8  20        0.19       -6.75     18.33 o
   6   8  20        4.21       41.34     43.58 o
   7   8  20       11.58       85.59     62.79 o
   1   9  20       54.45       81.90     36.62 o
   2   9  20       38.23       87.84     33.87 o
   3   9  20        0.31        7.84     26.55 o
   4   9  20        8.83       24.53     22.07 o
   1   1  21      296.59      274.87     29.13 o
   2   1  21      352.76      397.67     36.15 o
   3   1  21       70.55       33.56     10.94 o
   4   1  21       45.91       34.13     14.66 o
   5   1  21        4.33        8.79      5.57 o
   6   1  21      545.70      490.15     59.59 o
   7   1  21      234.88      225.94     42.07 o
   8   1  21        9.16       10.16     11.64 o
   9   1  21       14.97        2.05     11.68 o
  10   1  21        0.61      -11.07     20.25 o
  11   1  21       74.57      101.44     35.33 o
   0   2  21      237.31      246.49     47.64 o
   1   2  21       91.60       75.38     16.10 o
   2   2  21      190.75      209.14     29.75 o
   3   2  21      125.96      169.61     25.89 o
   4   2  21      370.05      411.64     40.97 o
   5   2  21      145.70      177.96     31.72 o
   6   2  21       21.95       24.72     18.40 o
   7   2  21      155.37      160.00     42.34 o
   8   2  21       70.70       80.26     32.93 o
   9   2  21        2.52        6.65     11.70 o
  10   2  21      232.09      269.17     61.18 o
  11   2  21        1.85       10.96      8.76 o
   1   3  21       29.78       46.01     13.98 o
   2   3  21        3.02       23.21     16.20 o
   3   3  21      274.21      310.72     44.91 o
   4   3  21     1087.90     1114.71     85.32 o
   5   3  21        3.26       -7.75      9.62 o
   6   3  21      333.11      346.57     65.53 o
   7   3  21       32.01       50.42     22.97 o
   8   3  21        0.44       -4.95      9.66 o
   9   3  21      280.06      355.50     70.04 o
  10   3  21        0.09       -4.10      6.63 o
  11   3  21       15.60       48.95     26.90 o
   0   4  21       64.83       71.14     46.65 o
   1   4  21      290.16      288.87     55.45 o
   2   4  21        0.01        0.27     11.86 o
   3   4  21        0.18        4.43     10.54 o
   4   4  21       99.84      110.56     29.03 o
   5   4  21      281.23      291.41     44.88 o
   6   4  21       54.81       63.30     30.81 o
   7   4  21        2.45       31.69     26.50 o
   8   4  21       88.30      123.72     43.29 o
   9   4  21       71.02      115.05     43.53 o
  10   4  21       43.23       60.83     31.68 o
   1   5  21      101.24       62.12     19.82 o
   2   5  21      250.36      309.27     57.37 o
   3   5  21       98.76      152.07     45.33 o
   4   5  21       74.12       62.81     25.72 o
   5   5  21       49.31       83.25     57.13 o
   6   5  21       80.97      136.21     47.49 o
   7   5  21       14.63       79.68     40.26 o
   8   5  21        0.49       21.07     20.07 o
   9   5  21      231.86      306.78     69.48 o
   0   6  21      338.30      347.47     88.88 o
   1   6  21       15.76       16.19     13.04 o
   2   6  21       22.80       36.59     22.65 o
   3   6  21      271.36      299.13     58.35 o
   4   6  21       44.22       43.98     17.30 o
   5   6  21      213.89      164.06     66.35 o
   6   6  21       15.05        7.05     22.15 o
   7   6  21        9.20      -35.42     47.72 o
   8   6  21       15.20        7.10     36.77 o
   9   6  21       74.46       97.54     34.50 o
   1   7  21        0.46        0.29     13.12 o
   2   7  21        4.76       -1.62     11.95 o
   3   7  21       55.82       65.95     27.55 o
   4   7  21       60.02       67.94     31.58 o
   5   7  21        7.00      -30.23     34.17 o
   6   7  21        2.99       12.35     15.10 o
   7   7  21       30.34       21.29     32.24 o
   0   8  21      295.05      356.95     95.76 o
   1   8  21      117.55      123.06     41.08 o
   2   8  21        5.23        2.20     12.00 o
   3   8  21      250.16      308.34     64.22 o
   4   8  21      106.42      123.59     40.52 o
   5   8  21       10.99       42.39     44.14 o
   1   9  21       93.12      107.19     41.83 o
   2   9  21        1.31       -0.26      5.23 o
   0   0  22      848.74      950.69    123.25 o
   1   0  22      555.34      526.01     64.58 o
   2   0  22       20.36       17.52      6.30 o
   3   0  22     1325.65     1286.32    108.15 o
   4   0  22       81.09       53.29     13.66 o
   5   0  22       18.25       11.74      6.89 o
   6   0  22     1030.52      925.05    146.64 o
   7   0  22        0.76      -31.24     34.61 o
   8   0  22      527.72      527.73    116.14 o
   9   0  22       48.51        0.28     22.56 o
  10   0  22       64.75       25.56      8.19 o
  11   0  22       25.89       -9.52     21.40 o
   1   1  22       11.60        0.38      9.24 o
   2   1  22       22.08       12.78      7.22 o
   3   1  22      185.51      180.15     23.64 o
   4   1  22       10.00       -7.75     10.08 o
   5   1  22        9.96        1.78     11.63 o
   6   1  22      353.08      342.35     63.81 o
   7   1  22       39.45       24.81     16.88 o
   8   1  22      202.04      221.52     52.58 o
   9   1  22        1.28       -9.05     18.87 o
  10   1  22       61.65       57.61     21.54 o
  11   1  22      134.92      192.88     53.41 o
   0   2  22      649.58      665.64     79.52 o
   1   2  22      879.84      846.56     63.20 o
   2   2  22       20.06       17.74      9.56 o
   3   2  22        1.66        1.50      7.13 o
   4   2  22      880.49      896.01     78.91 o
   5   2  22       62.71       65.12     27.57 o
   6   2  22      278.38      314.69     62.79 o
   7   2  22       24.74       19.79     18.33 o
   8   2  22      698.45      784.14    103.56 o
   9   2  22        3.14      -10.43     12.60 o
  10   2  22      188.83      268.51     64.73 o
   1   3  22      366.72      374.21     43.60 o
   2   3  22        7.87       17.32     12.52 o
   3   3  22        0.71       29.89     14.39 o
   4   3  22      253.88      317.94     47.87 o
   5   3  22      283.50      313.30     63.59 o
   6   3  22        3.28       12.33     15.00 o
   7   3  22        8.13        2.16     17.03 o
   8   3  22      102.70      106.14     37.96 o
   9   3  22       82.99       87.94     36.55 o
  10   3  22       33.20       41.08     23.32 o
   0   4  22      309.79      405.10     98.20 o
   1   4  22        9.04        7.62     16.06 o
   2   4  22        2.47       -9.58     19.34 o
   3   4  22      828.28      950.65     83.13 o
   4   4  22      559.88      643.81     69.00 o
   5   4  22      465.38      506.66     81.33 o
   6   4  22        4.22       38.08     28.10 o
   7   4  22        4.63       21.19     23.12 o
   8   4  22       58.14       72.26     35.15 o
   9   4  22       55.30       72.57     38.20 o
   1   5  22      111.43       94.65     30.48 o
   2   5  22       50.81       72.97     28.00 o
   3   5  22       60.34       81.18     42.92 o
   4   5  22       50.91       54.95     29.50 o
   5   5  22      288.88      371.58     71.96 o
   6   5  22       66.35      100.80     41.59 o
   7   5  22        2.25       27.89     26.18 o
   8   5  22        0.54       63.26     36.42 o
   9   5  22        0.00       43.27     32.30 o
   0   6  22      166.25      175.42     65.32 o
   1   6  22      159.58      167.58     43.87 o
   2   6  22        0.65       -2.49     19.79 o
   3   6  22      184.44      197.79     48.93 o
   4   6  22       12.16       15.32     10.34 o
   5   6  22       51.62      -23.03     35.75 o
   6   6  22       86.03       69.99     34.54 o
   7   6  22       37.11       33.47     37.53 o
   1   7  22        1.38        1.36     10.08 o
   2   7  22      124.22      155.87     44.72 o
   3   7  22        0.01       10.96     14.85 o
   4   7  22      184.29      225.02     53.40 o
   5   7  22        5.83       -0.77     36.27 o
   6   7  22       20.01       -5.94     14.46 o
   0   8  22       30.91       44.75     35.97 o
   1   8  22        0.61       25.94     24.20 o
   2   8  22      118.56      168.44     49.26 o
   3   8  22        4.99       17.01     17.48 o
   4   8  22       23.10       12.39     33.84 o
   1   1  23       13.44       -2.05      8.65 o
   2   1  23       54.34       27.01      6.30 o
   3   1  23       87.88       71.12     16.58 o
   4   1  23        3.39       -9.91     16.83 o
   5   1  23        0.04      -20.59     20.03 o
   6   1  23       44.72       22.20     13.48 o
   7   1  23       78.33       81.74     28.86 o
   8   1  23       56.43       16.85     15.42 o
   9   1  23       32.59       23.72     30.49 o
  10   1  23      173.30      207.78     54.48 o
   0   2  23      189.17      165.86     43.23 o
   1   2  23       39.16       45.26     16.40 o
   2   2  23      233.82      222.67     32.56 o
   3   2  23       70.75       69.38     19.57 o
   4   2  23      373.33      425.79     55.02 o
   5   2  23       79.69       87.64     33.27 o
   6   2  23      170.54      181.06     47.03 o
   7   2  23        9.37        2.15      7.55 o
   8   2  23      190.54      212.46     54.27 o
   9   2  23       56.76       62.96     32.23 o
   1   3  23        3.73       17.65     13.77 o
   2   3  23        2.09       19.11     12.84 o
   3   3  23       90.16      126.23     32.06 o
   4   3  23        4.36       21.45     26.97 o
   5   3  23        0.79        6.37     13.47 o
   6   3  23      302.43      304.02     63.58 o
   7   3  23      183.61      191.73     54.65 o
   8   3  23       54.60       66.40     29.50 o
   9   3  23      140.34      145.47     45.08 o
   0   4  23        3.00       45.64     38.87 o
   1   4  23        0.04       24.33     19.19 o
   2   4  23      124.95      146.12     33.92 o
   3   4  23       11.51       44.26     23.66 o
   4   4  23     1100.79     1228.08     96.96 o
   5   4  23        0.98       62.88     34.99 o
   6   4  23        9.80       32.71     23.14 o
   7   4  23       20.70       37.79     27.67 o
   8   4  23       64.14       58.24     34.03 o
   1   5  23       67.49       33.24     18.76 o
   2   5  23      112.98      142.07     41.50 o
   3   5  23       69.18       92.19     60.26 o
   4   5  23       31.83       58.76     23.20 o
   5   5  23      132.79      202.68     55.27 o
   6   5  23        1.47       63.00     35.39 o
   7   5  23       43.92      107.46     43.55 o
   0   6  23        4.56      -13.49     12.22 o
   1   6  23       90.17       81.27     30.94 o
   2   6  23      255.00      319.19     64.02 o
   3   6  23        0.42        1.12     16.86 o
   4   6  23      240.01      260.36     86.41 o
   5   6  23       32.97        0.32     10.56 o
   6   6  23        1.04       -1.44     23.51 o
   1   7  23       45.00       60.22     30.03 o
   2   7  23      285.87      316.38     65.09 o
   3   7  23        5.24       19.60     21.53 o
   4   7  23        0.57       19.90     24.84 o
   0   0  24      414.27      441.45     89.31 o
   1   0  24      244.42      251.08     38.01 o
   2   0  24      551.06      548.36     74.17 o
   3   0  24      181.55      168.86     38.71 o
   4   0  24       49.25       23.18     10.40 o
   5   0  24        0.42      -38.20     38.31 o
   6   0  24        6.43      -30.32     35.09 o
   7   0  24        0.17      -42.61     30.12 o
   8   0  24        0.10       -7.43     16.25 o
   9   0  24      169.46      162.78     45.10 o
   1   1  24      107.12       68.09     13.17 o
   2   1  24       18.36        5.53     11.63 o
   3   1  24      120.41       69.45     19.70 o
   4   1  24       13.22        3.68      8.24 o
   5   1  24       39.60       13.64     22.36 o
   6   1  24       75.99       55.97     23.43 o
   7   1  24      425.98      378.89     72.15 o
   8   1  24       28.35       11.80      8.72 o
   9   1  24      109.09      115.05     41.17 o
   0   2  24      220.56      273.80     53.61 o
   1   2  24      196.26      199.52     31.38 o
   2   2  24       76.92       72.67     18.85 o
   3   2  24       69.45       38.84     23.02 o
   4   2  24       33.33       33.97     16.81 o
   5   2  24        3.17       -0.73     32.89 o
   6   2  24       59.69       49.34     23.41 o
   7   2  24       23.17        3.67     12.91 o
   8   2  24       47.06       69.75     30.75 o
   1   3  24       55.73       91.09     23.25 o
   2   3  24      128.01      129.45     27.53 o
   3   3  24      273.05      290.15     47.25 o
   4   3  24       78.80       93.63     33.65 o
   5   3  24       56.21       57.67     28.75 o
   6   3  24      130.58      175.14     49.38 o
   7   3  24       76.16       88.25     33.31 o
   8   3  24       13.09       21.52     17.63 o
   0   4  24        2.59       25.21     22.16 o
   1   4  24        3.46       35.81     18.51 o
   2   4  24       81.05      102.99     21.66 o
   3   4  24       41.22       32.66     29.59 o
   4   4  24      356.17      477.87     80.96 o
   5   4  24      188.11      228.29     58.36 o
   6   4  24       36.56       70.74     35.93 o
   7   4  24       43.87       72.82     36.31 o
   1   5  24       32.53        2.40     19.17 o
   2   5  24        4.73       -4.91     21.84 o
   3   5  24      178.73      189.02     40.86 o
   4   5  24      349.79      384.08     99.80 o
   5   5  24       67.41      122.23     44.78 o
   6   5  24       56.21      119.09     46.00 o
   0   6  24       13.98      -24.53     23.37 o
   1   6  24      233.14      228.51     53.25 o
   2   6  24        2.96        0.82     13.47 o
   3   6  24        6.07        5.22     28.02 o
   4   6  24        3.69      -16.21     36.19 o
   5   6  24       14.70       30.91     36.29 o
   1   7  24       17.87       44.87     23.69 o
   1   1  25       28.74       20.02      8.86 o
   2   1  25       14.07        0.36     12.13 o
   3   1  25       19.40       -4.53     11.06 o
   4   1  25       47.17       15.15     16.24 o
   5   1  25      104.76       58.92     22.64 o
   6   1  25        6.02       -2.47      3.66 o
   7   1  25        1.52       -2.86     11.35 o
   0   2  25       45.16       69.38     26.64 o
   1   2  25        9.27        9.73      9.86 o
   2   2  25        2.39        4.47      9.40 o
   3   2  25      191.37      254.04     44.77 o
   4   2  25      167.82      164.81     45.90 o
   5   2  25       64.36       46.82     20.43 o
   6   2  25        0.00        2.59      4.66 o
   7   2  25       55.44       55.60     26.58 o
   1   3  25       87.09       82.29     22.25 o
   2   3  25       12.75       18.18     14.35 o
   3   3  25        0.27       27.20     17.27 o
   4   3  25        7.66       -2.03     15.80 o
   5   3  25        0.88       -1.51      8.97 o
   6   3  25       32.83       48.48     28.09 o
   7   3  25       31.66       30.71     23.20 o
   0   4  25        1.85       12.37     14.16 o
   1   4  25      141.42      171.13     32.49 o
   2   4  25        0.83       16.16     20.12 o
   3   4  25      133.95      175.13     39.76 o
   4   4  25       10.70       56.12     34.68 o
   5   4  25      200.91      221.54     57.71 o
   6   4  25      101.41      122.98     43.92 o
   1   5  25        8.69       -2.53     29.95 o
   2   5  25        9.24       -0.38      7.48 o
   3   5  25       21.10       28.63     22.60 o
   4   5  25        7.60       52.56     31.77 o
   0   6  25        8.39       34.46     28.83 o
   1   6  25      150.89      191.44     50.96 o
   2   6  25      153.77      177.70     48.03 o
   0   0  26     1228.12     1181.31    170.46 o
   1   0  26      377.60      405.85     56.13 o
   2   0  26      177.64      168.51     33.49 o
   3   0  26        0.75      -32.89     21.93 o
   4   0  26        8.94      -25.97     25.13 o
   5   0  26       22.54      -20.15     23.54 o
   6   0  26      125.44      106.67     33.90 o
   1   1  26      205.89      191.23     37.50 o
   2   1  26        4.73       -2.17      8.11 o
   3   1  26      115.90       85.24     23.51 o
   4   1  26        0.78      -21.68     23.21 o
   5   1  26      133.85       98.20     38.56 o
   6   1  26      624.69      581.41    117.57 o
   0   2  26      413.95      415.62     69.65 o
   1   2  26        0.98       -6.44     10.40 o
   2   2  26       25.50       35.02     12.31 o
   3   2  26      115.26       98.55     28.02 o
   4   2  26       26.10       27.21     16.16 o
   5   2  26       25.00        7.86      4.47 o
   6   2  26      145.45      123.81     40.17 o
   1   3  26        6.13        7.50      7.54 o
   2   3  26      129.34      151.44     36.50 o
   3   3  26        0.75       16.05     16.08 o
   4   3  26       63.76       79.57     34.63 o
   5   3  26        1.46       -0.66      6.79 o
   0   4  26        6.69       28.92     22.56 o
   1   4  26       13.27       31.77     18.62 o
   2   4  26        5.43        4.37     20.32 o
   3   4  26      114.48      162.02     50.06 o
   4   4  26       15.45       62.10     33.19 o
   1   5  26        0.99       -5.22     20.16 o
   1   1  27       19.86       19.54      8.97 o
   2   1  27      152.48      138.35     32.40 o
   3   1  27        0.00      -26.00     23.82 o
   4   1  27       21.05      -15.30     23.80 o
   0   2  27       14.22       22.84     19.31 o
   1   2  27       92.76       90.38     28.20 o
   2   2  27        1.35        0.41      9.49 o
   3   2  27        0.00        2.01      7.82 o
   1   3  27        9.94       23.36     14.44 o
   2   3  27        3.88        8.74      8.94 o
 
